# Supplementary material for: Global Metabolomic Characterizations of Microcystis spp. Highlights Clonal Diversity in Natural Bloom-Forming Populations and Expands Metabolite Structural Diversity
Source: Front Microbiol. 2019 Apr 16;10:791. doi: 10.3389/fmicb.2019.00791 (PMC6477967; doi:10.3389/fmicb.2019.00791)
Supplement: TABLE S1 — List of 852 cyanobacterial metabolites retrieved from the literature. [file Table_1.XLSX]

## Sheet: Cyanomet mass
M+H	M+2H	MM	Nom	Classe	Formule brute	Formule peptidique	Fragmentation	Souche	Reference
163.1	82.05	162.1	4-hydroxy-7-methylindan-1-one		To be determied			Nostoc	Jaki, B., J. Heilmann, and O. Sticher. 2000. New antibacterial metabolites from the cyanobacterium Nostoc commune (EAWAG 122b). J. Nat. Prod. 63:1283-1285.
166.123	83.5616	165.123	Anatoxin a	alkaloid	C10H15NO		166.0 149.0 130.9 121.0 107.0 105.0 91.0 81.0 79.1	Anabaena	Sanchez, J. A. et al. 2014. Detection of anatoxin-a and three analogs in anabaena spp. Cultures: new fluorescence polarization assay and toxin profile by LC-MS/MS
168	84.5	167	Dihydroanatoxine-a	alkaloid	C10H17NO		133.0 150.1	Anabaena flos aquae	Lajeunesse et al., 2012. Detection and confirmation of saxitoxin analogues in freschwater benthic Lyngbya wollei algae collected in the St. Lawrence River (Canada) by liquid chromatography-tandem mass spectrometry. Journal of Chromatography A. 1219 : 93-1
180.139	90.5694	179.139	Homoanatoxin a	alkaloid	C11H17NO		180.0 163.0 145.0 135.0 120.0 107.0 105.0 91.0 81.0 80.1	Planktothrix formosa	Sanchez, J. A. et al. 2014. Detection of anatoxin-a and three analogs in anabaena spp. Cultures: new fluorescence polarization assay and toxin profile by LC-MS/MS
182	91.5	181	2,3-epoxyanatoxine	alkaloid	C10H15NO2		164.1 138.1	Anabaena flos aquae	Lajeunesse et al., 2012. Detection and confirmation of saxitoxin analogues in freschwater benthic Lyngbya wollei algae collected in the St. Lawrence River (Canada) by liquid chromatography-tandem mass spectrometry. Journal of Chromatography A. 1219 : 93-1
182	91.5	181	dihydrohomoanatoxine-a	alkaloid	C11H19NO		147.0 164.1	Anabaena flos aquae	Lajeunesse et al., 2012. Detection and confirmation of saxitoxin analogues in freschwater benthic Lyngbya wollei algae collected in the St. Lawrence River (Canada) by liquid chromatography-tandem mass spectrometry. Journal of Chromatography A. 1219 : 93-1
196	98.5	195	epoxyhomoanatoxine-a	alkaloid	C11H17NO2		178.2 138.1	Anabaena flos aquae	Lajeunesse et al., 2012. Detection and confirmation of saxitoxin analogues in freschwater benthic Lyngbya wollei algae collected in the St. Lawrence River (Canada) by liquid chromatography-tandem mass spectrometry. Journal of Chromatography A. 1219 : 93-1
205.07	103.035	204.07	Indanone		C12H12O3			Lyngbya	Nagle, D. G., Y.-D. Zhou, P. U. Park, V. J. Paul, I. Rajbhandari, C. J. G. Duncan, and D. S. Pasco. 2000. A new indanone from the marine cyanobacterium Lyngbya majuscula that inhibits hypoxia-induced activation of the VEGF promoter in Hep3B cells. J. Nat. Prod. 63.
241	121	240	Lyngbya wollei toxin-4	alkaloid	C9H16O2N6			Lyngbya wollei	Lajeunesse et al., 2012. Detection and confirmation of saxitoxin analogues in freschwater benthic Lyngbya wollei algae collected in the St. Lawrence River (Canada) by liquid chromatography-tandem mass spectrometry. Journal of Chromatography A. 1219 : 93-103
242.248	121.624	241.248	Acetamino-tridecane	zacetamide	C15H31NO			Microcoleus	Orsini, M. A., L. K. Pannell, and K. L. Erickson. 2001. Polychlorinated acetamides from the cyanobacterium Microcoleus lyngbyaceus. J. Nat. Prod. 64:572-577.
253.107	127.053	252.107	Anatoxin a(s)	alkaloide	C7H17N4O4P	decomposition during storage at -20°C in 2 compounds: 159.1245 and 143.1297	235.0 159.0 141.0 98.0 96.0 58.1	Anabaena flos aquae	Augusto Dörr, F. et al., 2010. Methods for detection of anatoxin-a(s) by liquid chromatography coupled to electrospray ionization-tandem mass spectrometry
257.1	129.05	256.1	Saxitoxine decarbamoyl	alkaloid	C9H16N6O3		126.0 138.0 222.0 180.0 156.0 239.0	Cylindrospermopsis raciborskii	Molica, R. et al., 2002. Toxins in the freshwater cyanobacterium Cylindrospermopsis raciborskii (Cyanophyceae) isolated from Tabocas reservoir in Caruaru, Brazil, including demonstration of a new saxitoxin analogue
273	137	272	Saxitoxine decarbamoyl neo-saxitoxin	alkaloid	C9H16O4N6		126.0 225.0 180.0 138.0 207.0 255.0 220.0	Cylindrospermopsis raciborskii	Molica, R. et al., 2002. Toxins in the freshwater cyanobacterium Cylindrospermopsis raciborskii (Cyanophyceae) isolated from Tabocas reservoir in Caruaru, Brazil, including demonstration of a new saxitoxin analogue
283.151	142.075	282.151	Lyngbya wollei toxin-6	alkaloid	C11H18N6O3		164.0865 138.0756 122.0733 110.0739 89.0579 60.0567	Lyngbya wollei	Lajeunesse et al., 2012. Detection and confirmation of saxitoxin analogues in freschwater benthic Lyngbya wollei algae collected in the St. Lawrence River (Canada) by liquid chromatography-tandem mass spectrometry. Journal of Chromatography A. 1219 : 93-103
285.23	143.115	284.23	Tanikolide	Lacton	C17H32O3			Lyngbya	Singh, I. P., K. E. Milligan, and W. H. Gerwick. 1999. Tanikolide, a toxic and antifungal lactone from the marine cyanobacterium Lyngbya majuscula. J. Nat. Prod. 62:1333-1335.
293.212	147.106	292.212	Mueggelone	Lipid	C18H28O3			Aphanizomenon	Papendorf et al. 1997 J Nat Prod 60: 1298 ff
299.13	150.065	298.13	Lyngbya wollei toxines Lyngbya wollei toxin-5	alkaloid	C11H18N6O4			Lyngbya wollei	Lajeunesse et al., 2012. Detection and confirmation of saxitoxin analogues in freschwater benthic Lyngbya wollei algae collected in the St. Lawrence River (Canada) by liquid chromatography-tandem mass spectrometry. Journal of Chromatography A. 1219 : 93-103
300.2	150.6	299.2	Saxitoxine	alkaloid	C10H17N7O4		282.0 204.0 138.0 179.0 186.0 221.0	Lyngbya wollei	Lajeunesse et al., 2012. Detection and confirmation of saxitoxin analogues in freschwater benthic Lyngbya wollei algae collected in the St. Lawrence River (Canada) by liquid chromatography-tandem mass spectrometry. Journal of Chromatography A. 1219 : 93-1
316.1	158.55	315.1	Acetamino-trichlorodecane	zacetamide	C13H24NOCl3			Microcoleus	Orsini, M. A., L. K. Pannell, and K. L. Erickson. 2001. Polychlorinated acetamides from the cyanobacterium Microcoleus lyngbyaceus. J. Nat. Prod. 64:572-577.
316.2	158.6	315.2	Saxitoxine neo-saxitoxin	alkaloide	C10H17N7O5		316.0 318.7 298.1 289.1 281.0 263.0 241.1 237.1 220.1 207.0 195.1 177.1 166.1 152.2 126.1 123.1 84.0 81.0 70.0	Cylindrospermopsis raciborskii	Lagos, N. et al., 1999, The first evidence of paralytic shellfish toxins in the freshwater cyanobacterium Cylindrospermopsis raciborskii, isolated from Brazil
316.264	158.632	315.264	Grenadamide		C21H33NO			Lyngbya	Sitachitta, N. and W. H. Gerwick. 1998. Grenedadiene and grenadamide, cyclopropyl-containing fatty acid metabolites from the marine cyanobacterium Lyngbya majuscula. J. Nat. Prod. 61:681-684.
320.17	160.585	319.17	7-deoxy-desulfo-cylindrospermopsin	alkaloid	C15H21N5O3		194	Cylindrospermopsis raciborskii	Wimmer, K. M. et al. 2014. 7-Deoxy-desulfo-cylindrospermopsin and 7-deoxy-desulfo-12-acetylcylindrospermopsin: Two new cylindrospermopsin analogs isolated from a Thai strain of Cylindrospermopsis raciborskii
333.207	167.103	332.207	Kalkipyrone	pyrone	C20H28O4			Lyngbya + Tolypothrix	Graber, M. A. and W. H. Gerwick. 1998. Kalkipyrone, a toxic g-pyrone from an assembladge of the marine cyanobacteria Lyngbya majuscula and Tolypothrix sp. J. Nat. Prod. 61:677-680.
337.238	169.119	336.238	Debromogrenadadien		C20H32O4			Lyngbya	Sitachitta, N. and W. H. Gerwick. 1998. Grenedadiene and grenadamide, cyclopropyl-containing fatty acid metabolites from the marine cyanobacterium Lyngbya majuscula. J. Nat. Prod. 61:681-684.
338.103	169.551	337.103	Prenostodione		To be determied			Nostoc	Ploutno, A. and S. Carmeli. 2001. Prenostodione, a novel UV-absorbing metabolite from a natural bloom of the cyanobacteriu Nostoc species. J. Nat. Prod. 64:544-545.
338.27	169.635	337.27	Laingolide A	macrolid	C20H35NO3			Lyngbya	Klein, D., J. C. Braekman, D. Daloze, L. Hoffmann, G. Castillo, and V. Demoulin. 1999. Madangolide and laingolide A, two novel macrolides from Lyngbya boillonii (Cyanobacteria). J. Nat. Prod. 62:934-936.
340.204	170.602	339.204	Makalika ester		C19H29NO2Cl			sea hare	Gallimore, W. A., D. L. Galario, C. Lacy, Y. Zhu, and P. J. Scheuer. 2000. Two complex proline esters from the sea hare Stylocheilus longicauda. J. Nat. Prod. 63:1022-1026.
343.264	172.132	342.264	Nostocyclin A	cyclophan	C23H34O2			Nostoc	Ploutno, A. and S. Carmeli. 2001. Prenostodione, a novel UV-absorbing metabolite from a natural bloom of the cyanobacteriu Nostoc species. J. Nat. Prod. 64:544-545.
353	177	352	decarbamoyl gonyautoxin-3	alkaloid	C9H16O7N6S		255.0 196.0 273.0 238.0 335.0	Lyngbya wollei	Dell'Aversano et al., 2005. Hydrophilic interaction liquid chromatography–mass spectrometry for the analysis of paralytic shellfish poisoning (PSP) toxins
353	177	352	decarbamoyl gonyautoxin-2	alkaloid	C9H16O7N6S		273.0 255.0 126.0 148.0 238.0 196.0	Lyngbya wollei	Dell'Aversano et al., 2005. Hydrophilic interaction liquid chromatography–mass spectrometry for the analysis of paralytic shellfish poisoning (PSP) toxins
354.184	177.592	353.184	Makalikone ester		C19H28NO3Cl			sea hare	Gallimore, W. A., D. L. Galario, C. Lacy, Y. Zhu, and P. J. Scheuer. 2000. Two complex proline esters from the sea hare Stylocheilus longicauda. J. Nat. Prod. 63:1022-1026.
360.29	180.645	359.29	Hermitamide A		To be determied			Lyngbya	Tan, L. T., T. Okino, and W. H. Gerwick. 2000. Hermitamides A and B, toxic malyngamide-type natural products from the marine cyanobacterium Lyngbya majuscula. J. Nat. Prod. 63:952-955.
362.18	181.59	361.18	7-deoxy-desulfo-12-acetylcylindrospermopsin	alkaloid	C17H23N5O4		236	Cylindrospermopsis raciborskii	Wimmer, K. M. et al. 2014. 7-Deoxy-desulfo-cylindrospermopsin and 7-deoxy-desulfo-12-acetylcylindrospermopsin: Two new cylindrospermopsin analogs isolated from a Thai strain of Cylindrospermopsis raciborskii
367.278	184.139	366.278	Kalkitoxin		C21H38N2OS			Lyngbya	Wu et al. 2000 J Am Chem Soc 122: 12041 ff
374.252	187.626	373.252	Curacin A /B / C		To be determied			Lyngbya	Yoo, H. D. and W. H. Gerwick. 1995. Curacins B and C, new antimitotic natural products from the marine cyanobacterium Lyngbya majuscula. J. Nat. Prod. Lloidya 58:1961-1965.
378.301	189.65	377.301	Madangolide	macrolid	C23H29NO3			Lyngbya	Klein, D., J. C. Braekman, D. Daloze, L. Hoffmann, G. Castillo, and V. Demoulin. 1999. Madangolide and laingolide A, two novel macrolides from Lyngbya boillonii (Cyanobacteria). J. Nat. Prod. 62:934-936.
379.102	190.051	378.102	Lyngbya wollei toxin-1	alkaloid	C11H17O7N6S		334.8664 299.1496 109.7629 76.3079	Lyngbya wollei	Lajeunesse et al., 2012. Detection and confirmation of saxitoxin analogues in freschwater benthic Lyngbya wollei algae collected in the St. Lawrence River (Canada) by liquid chromatography-tandem mass spectrometry. Journal of Chromatography A. 1219 : 93-103
380	190.5	379	Gonyautoxin-5	alkaloid	C10H16O7N7S			Aphanizomenon flos-aquae
387.261	194.13	386.261	Circinamide	amid	C18H34N4O5			Anabaena	Shin, H. J., H. Matsuda, M. Murakami, and K. Yamaguchi. 1997. Circinamide, a novel papain inhibitor from the cyanobacterium Anabaena circinalis (NIES-41). Tetrahedron 53:5747-5754.
395	198	394	Lyngbya wollei toxin-3	alkaloid	C11H17O8N6S		395.0 315.0 393.0	Lyngbya wollei	Lajeunesse et al., 2012. Detection and confirmation of saxitoxin analogues in freschwater benthic Lyngbya wollei algae collected in the St. Lawrence River (Canada) by liquid chromatography-tandem mass spectrometry. Journal of Chromatography A. 1219 : 93-103
395	198	394	Lyngbya wollei toxin-2	alkaloid	C11H17O8N6S1		395.0 315.0 393.0	Lyngbya wollei	Lajeunesse et al., 2012. Detection and confirmation of saxitoxin analogues in freschwater benthic Lyngbya wollei algae collected in the St. Lawrence River (Canada) by liquid chromatography-tandem mass spectrometry. Journal of Chromatography A. 1219 : 93-103
396	198.5	395	Gonyautoxin-2	alkaloid	C10H16N7O8S		316.0 298.0	Cylindrospermopsis raciborskii	Dell'Aversano et al., 2005. Hydrophilic interaction liquid chromatography–mass spectrometry for the analysis of paralytic shellfish poisoning (PSP) toxins
396.1	198.55	395.1	Gonyautoxin-6	alkaloid	C10H16O8N7S			Aphanizomenon flos-aquae	Molica, R. et al., 2002. Toxins in the freshwater cyanobacterium Cylindrospermopsis raciborskii (Cyanophyceae) isolated from Tabocas reservoir in Caruaru, Brazil, including demonstration of a new saxitoxin analogue
396.1	198.55	395.1	Gonyautoxin-3	alkaloid	C10H17N7O8S		396.1 378.0 361.1 336.1 316.1 298.1 281.1 268.1 251.1 237.2 220.1 196.1 178.0 153.1 130.1 114.1 84.0	Cylindrospermopsis raciborskii	Krock, B. et al., 2007. Toxin profile of Alexandrium catenella from the Chilean coast as determined by liquid chromatography with fluorescence detection and liquid chromatography coupled with tandem mass spectrometry
399.3	200.15	398.3	Hermitamide B		To be determied			Lyngbya	Tan, L. T., T. Okino, and W. H. Gerwick. 2000. Hermitamides A and B, toxic malyngamide-type natural products from the marine cyanobacterium Lyngbya majuscula. J. Nat. Prod. 63:952-955.
400.13	200.565	399.13	7-Deoxy-Cylindrospermopsin	alkaloid	C15H21N5O6S		320.0 302.0 274.0 194.0 176.0	Cylindrospermopsis raciborskii	Renhui, Li. Et al., 2001. FIRST REPORT OF THE CYANOTOXINS CYLINDROSPERMOPSIN AND DEOXYCYLINDROSPERMOPSIN FROM RAPHIDIOPSIS CURVATA (CYANOBACTERIA)
402.093	201.546	401.093	Acetamino-tetrachloropentadecayne	zacetamide	C17H27NOCl4			Microcoleus	Orsini, M. A., L. K. Pannell, and K. L. Erickson. 2001. Polychlorinated acetamides from the cyanobacterium Microcoleus lyngbyaceus. J. Nat. Prod. 64:572-577.
403.194	202.097	402.194	Ambiguine G nitrile	indol alkaloid	C26H27N2Cl			Hapalosiphon	Huber, U., R. E. Moore, and G. M. L. Patterson. 1998. Isolation of a nitrile-containing indole alkaloid from terrestrial blue-green alga Hapalosiphon delicatulus. J. Nat. Prod. 61:1304-1306.
412.1	206.55	411.1	Gonyautoxin-4	alkaloid	C10H16N7O9S		412.1 394.1 368.1 337.0 332.0 314.1 297.1 283.0 265.1 253.1 236.1 199.1 178.1 151.1 136.0 110.1 84.0	Aphanizomenon flos-aquae	Krock, B. et al., 2007. Toxin profile of Alexandrium catenella from the Chilean coast as determined by liquid chromatography with fluorescence detection and liquid chromatography coupled with tandem mass spectrometry
412.1	206.55	411.1	Gonyautoxin-1	alkaloid	C10H16N7O9S		412.1 394.2 368.1 352.1 332.1 314.0 284.1 275.0 266.1 231.1 210.1 199.1 181.0 151.0 141.1 110.1 83.9	Aphanizomenon flos-aquae	Krock, B. et al., 2007. Toxin profile of Alexandrium catenella from the Chilean coast as determined by liquid chromatography with fluorescence detection and liquid chromatography coupled with tandem mass spectrometry
415.148	208.074	414.148	Grenadadien		C20H31BrO4			Lyngbya	Sitachitta, N. and W. H. Gerwick. 1998. Grenedadiene and grenadamide, cyclopropyl-containing fatty acid metabolites from the marine cyanobacterium Lyngbya majuscula. J. Nat. Prod. 61:681-684.
416.13	208.565	415.13	Cylindrospermopsin	alkaloid	C15H21N5O7S		336.0 318.0 274.0 194.0 176.0	Cylindrospermopsis raciborskii	Guzman-Guillen, R. et al., 2012. Development and optimization of a method for the determination of Cylindrospermopsin from strains of Aphanizomenon cultures: Intra-laboratory assessment of its accuracy by using validation standards
416.13	208.565	415.13	7-epicylindrospermopsin	alkaloid	C15H21N5O7S			Cylindrospermopsis raciborskii	Guzman-Guillen, R. et al., 2012. Development and optimization of a method for the determination of Cylindrospermopsin from strains of Aphanizomenon cultures: Intra-laboratory assessment of its accuracy by using validation standards
423	212	422	dehydromirabazole		To be determied
424.263	212.631	423.263	Malyngamide K	alkaloid	C24H38NO3Cl			Lyngbya	Wu, M., K. E. Milligan, and W. H. Gerwick. 1997. Three new malyngamides from the cyanobacterium Lyngbya majuscula. Tetrahedron 53:15983-15990.
427.2	214.1	426.2	Noscomin	diterpenoid	To be determied			Nostoc	Jaki, B., J. Orjala, and O. Sticher. 1999. A novel extracellular diterpenoid with antibacterial activity from the cyanobacterium Nostoc commune. J. Nat. Prod. 62:502-503.
427.285	214.142	426.285	Comnostin B / E	diterpenoid	C27H38O4			Tolypothrix	Jaki, B., J. Orjala, J. Heilmann, A. Linden, B. Vogler, and O. Sticher. 2000. Novel extracellular diterpenoids with biological activity from the cyanobacterium Nostoc commune. J. Nat. Prod. 63:339-343.
428.374	214.687	427.374	Serinol-derived Malyngamide		C25H49NO4				Wan & Erickson 2001 J Nat Prod 62(12): 1696 ff
429.3	215.15	428.3	Comnostin A	diterpenoid	C27H40O4			Tolypothrix	Jaki, B., J. Orjala, J. Heilmann, A. Linden, B. Vogler, and O. Sticher. 2000. Novel extracellular diterpenoids with biological activity from the cyanobacterium Nostoc commune. J. Nat. Prod. 63:339-343.
431.172	216.086	430.172	Tolyporphin J		C24H22N4O4			Tolypothrix	Prinsep et al. 1998 J Nat Prod 61: 1133 ff
431.229	216.115	430.229	Dehydroradiosumin	peptide	C22H30N4O5			Anabaena	Kodani et al. 1998 J Nat Prod 61: 854 ff
432.022	216.511	431.022	Acetamino-pentachloropentadecadiyne	zacetamide	C17H22NOCl5			Microcoleus	Orsini, M. A., L. K. Pannell, and K. L. Erickson. 2001. Polychlorinated acetamides from the cyanobacterium Microcoleus lyngbyaceus. J. Nat. Prod. 64:572-577.
432.311	216.656	431.311	Malyngamide H		C26H41NO4			Lyngbya	Orjala et al. 1996 J Nat Prod 58: 764 ff
432.312	216.656	431.312	Malyngamide L	alkaloid	C26H42NO4			Lyngbya	Wu, M., K. E. Milligan, and W. H. Gerwick. 1997. Three new malyngamides from the cyanobacterium Lyngbya majuscula. Tetrahedron 53:15983-15990.
433.245	217.123	432.245	Radiosumin	peptide	To be determied			Plectonema	Matsuda et al. 1996 JOC 61: 8648
434	217.5	433	Nostosin C	aeruginosin	To be determied	doHhpba-Ile-Argal		Nostoc sp.	LIU, L., JOKELA, J., WAHLSTEN, M., NOWRUZI, B., PERMI, P., ZHANG, Y. Z., XHAARD, H., FEWER, D. P. et SIVONEN, K., 2014. Nostosins, trypsin inhibitors isolated from the terrestrial cyanobacterium Nostoc sp. strain FSN. In : Journal of Natural Products. 2014. Vol. 77, n° 8, p. 1784‑1790. DOI 10.1021/np500106w.
436	218.5	435	Nostosin E	aeruginosin	To be determied	doHhpba-Ile-Argol		Nostoc sp.	LIU, L., JOKELA, J., WAHLSTEN, M., NOWRUZI, B., PERMI, P., ZHANG, Y. Z., XHAARD, H., FEWER, D. P. et SIVONEN, K., 2014. Nostosins, trypsin inhibitors isolated from the terrestrial cyanobacterium Nostoc sp. strain FSN. In : Journal of Natural Products. 2014. Vol. 77, n° 8, p. 1784‑1790. DOI 10.1021/np500106w.
436	218.5	435	Nostosin D	aeruginosin	To be determied	Hhpba-Val-Argal		Nostoc sp.	LIU, L., JOKELA, J., WAHLSTEN, M., NOWRUZI, B., PERMI, P., ZHANG, Y. Z., XHAARD, H., FEWER, D. P. et SIVONEN, K., 2014. Nostosins, trypsin inhibitors isolated from the terrestrial cyanobacterium Nostoc sp. strain FSN. In : Journal of Natural Products. 2014. Vol. 77, n° 8, p. 1784‑1790. DOI 10.1021/np500106w.
436.054	218.527	435.054	Acetamino-pentachloropentadecayne	zacetamide	C17H26NOCl5			Microcoleus	Orsini, M. A., L. K. Pannell, and K. L. Erickson. 2001. Polychlorinated acetamides from the cyanobacterium Microcoleus lyngbyaceus. J. Nat. Prod. 64:572-577.
438	219.5	437	Nostosin F	aeruginosin	To be determied	Hhpba-Val-Argol		Nostoc sp.	LIU, L., JOKELA, J., WAHLSTEN, M., NOWRUZI, B., PERMI, P., ZHANG, Y. Z., XHAARD, H., FEWER, D. P. et SIVONEN, K., 2014. Nostosins, trypsin inhibitors isolated from the terrestrial cyanobacterium Nostoc sp. strain FSN. In : Journal of Natural Products. 2014. Vol. 77, n° 8, p. 1784‑1790. DOI 10.1021/np500106w.
441.1	221.05	440.1	…adodecahydrophenanthrene	diterpenoid	To be determied			Nostoc	Jaki, B., J. Heilmann, and O. Sticher. 2000. New antibacterial metabolites from the cyanobacterium Nostoc commune (EAWAG 122b). J. Nat. Prod. 63:1283-1285.
443.28	222.14	442.28	Comnostin C	diterpenoid	C27H38O5			Tolypothrix	Jaki, B., J. Orjala, J. Heilmann, A. Linden, B. Vogler, and O. Sticher. 2000. Novel extracellular diterpenoids with biological activity from the cyanobacterium Nostoc commune. J. Nat. Prod. 63:339-343.
445.245	223.123	444.245	Radiosumin B	diverse	C23H32N4O5			Microcystis	Coleman, J. E. and J. L. C. Wright. 2001. Radiosumin B, an unusual dipeptide from the cyanobacterium Microcystis aeruginosa. J. Nat. Prod. 64:668-670.
450.271	225.636	449.271	Nostosin A	aeruginosin	C22H35N5O5	Hhpba-Leu-Argal	450.0 432.0 416.0 415.0 390.0 373.0 372.0 292.0 264.0 159.0 142.0	Nostoc sp.	LIU, L., JOKELA, J., WAHLSTEN, M., NOWRUZI, B., PERMI, P., ZHANG, Y. Z., XHAARD, H., FEWER, D. P. et SIVONEN, K., 2014. Nostosins, trypsin inhibitors isolated from the terrestrial cyanobacterium Nostoc sp. strain FSN. In : Journal of Natural Products. 2014. Vol. 77, n° 8, p. 1784‑1790. DOI 10.1021/np500106w.
452.287	226.643	451.287	Nostosin B	aeruginosin	C22H38N5O5	Hhpba-Leu-Argol	452.0 435.0 410.0 400. 0 392.0 375.0 374.0 292.0 240.0 264.0 161.0 144.0 126.0	Nostoc sp.	LIU, L., JOKELA, J., WAHLSTEN, M., NOWRUZI, B., PERMI, P., ZHANG, Y. Z., XHAARD, H., FEWER, D. P. et SIVONEN, K., 2014. Nostosins, trypsin inhibitors isolated from the terrestrial cyanobacterium Nostoc sp. strain FSN. In : Journal of Natural Products. 2014. Vol. 77, n° 8, p. 1784‑1790. DOI 10.1021/np500106w.
456.252	228.626	455.252	Malyngamide C	alkaloid	C24H38NO5Cl			Lyngbya	Ainslie et al 1985 JOC 50: 2859
457	229	456	Spumigin 456	aeruginosin	To be determied	Hpla-Hty-Pro-OH		Nodularia spumigena	Mazur-Marzec H, Kaczkowska MJ, Agata Blaszczyk A, Akcaalan R, Spoof L, et al. 2013. Diversity of peptides produced by Nodularia spumigena from various geographical regions. Mar Drugs 11: 1–19.
457.295	229.148	456.295	Tolypodiol	diterpenoid	C28H40O5			Tolypothrix	Prinsep et al. 1996 J Nat Prod 59(6): 786 ff
461.062	231.031	460.062	Barbamide		C20H23Cl3N2O2S			Lyngbya	Orjala, J. and W. H. Gerwick. 1996. Barbamide, a chlorinated metabolite with molluscicidal activity from the Caribbean cyanobacterium Lyngbya majuscula. J. Nat. Prod. 59:427-430.
461.107	231.053	460.107	Tenuecyclamide A	cyanobactine	C19H20N6O4S2	[dhydThr-Ala-dhydCys-Ala-dhydCys-Ala]		Nostoc	Banker & Carmeli 1998 J Nat Prod 61(10): 1248 ff
461.107	231.053	460.107	Tenuecyclamide B	cyanobactine	To be determied	[dhydThr-Ala-dhydCys-Ala-dhydCys-Ala]		Nostoc	Banker & Carmeli 1998 J Nat Prod 61(10): 1248 ff
462.26	231.63	461.26	Aeruginosin 298-B	aeruginosin	C24H35N3O6	Hpla-Leu-NH2Choi-NH2	445.0 417.0 278.0 250.0 185.0 167.0 140.0 86.0	Microcystis	Ishida, K., Y. Okita, H. Matsuda, T. Okino, and M. Murakami. 1999. Aeruginosins, protease inhibitors from the cyanobacterium Microcystis aeruginosa. Tetrahedron 55:10971-10988.
462.26	231.63	461.26	Aeruginosin EI461	aeruginosin	C24H35N3O7	Hpla-Leu-NH2Choi-NH2	445.0 417.0 278.0 250.0 185.0 167.0 140.0 86.0	Microcystis	Ploutno, A., M. Shoshan, and S. Carmeli. 2002. Three novel protease inhibitors from a natural bloom of the cyanobacterium Microcystis aeruginosa. J. Nat. Prod. 65:973-978.
465.983	233.492	464.983	Acetamino-hexachloropentadecadiyne	zacetamide	C17H21NOCl6			Microcoleus	Orsini, M. A., L. K. Pannell, and K. L. Erickson. 2001. Polychlorinated acetamides from the cyanobacterium Microcoleus lyngbyaceus. J. Nat. Prod. 64:572-577.
466.272	233.636	465.272	Malyngamide I	alkaloid	C26H40NO4Cl			Lyngbya	Todd & Gerwick 1995 Tetrahedron Lett 36: 7837 ff
470	235.5	469	Spumigin 469	aeruginosin	To be determied	Hpla-Hty-MePro-NH2		Nodularia spumigena	Mazur-Marzec H, Kaczkowska MJ, Agata Blaszczyk A, Akcaalan R, Spoof L, et al. 2013. Diversity of peptides produced by Nodularia spumigena from various geographical regions. Mar Drugs 11: 1–19.
470.385	235.692	469.385	Serinol-derived Malyngamide		C27H51NO5				Wan & Erickson 2001 J Nat Prod 62(12): 1696 ff
473.327	237.163	472.327	Comnostin D	diterpenoid	C29H44O5			Tolypothrix	Jaki, B., J. Orjala, J. Heilmann, A. Linden, B. Vogler, and O. Sticher. 2000. Novel extracellular diterpenoids with biological activity from the cyanobacterium Nostoc commune. J. Nat. Prod. 63:339-343.
475.122	238.061	474.122	Nostocyclamide	cyanobactine	C20H22N6O4S2	[dhydThr-Gly-dhydCys-Val-dhydCys-Ala]		Nostoc	Todorova, A. K., F. Jüttner, A. Linden, T. Plüss, and W. von Philipsborn. 1995. Nostocyclamide: a new macrocyclic, thiazole-containing allelochemical from Nostoc sp. 31 (cyanobacteria). J. org. Chem. 60:7891-7895.
476	238.5	475	Saxitoxine C2	alkaloid	C10H17O11N7S2		298.0 316.0 378.0 396.0	Cylindrospermopsis raciborskii	Dell'Aversano et al., 2005. Hydrophilic interaction liquid chromatography–mass spectrometry for the analysis of paralytic shellfish poisoning (PSP) toxins
476	238.5	475	Saxitoxine C1	alkaloid	C10H17O11N7S2		316. 396.0 298.0	Cylindrospermopsis raciborskii	Dell'Aversano et al., 2005. Hydrophilic interaction liquid chromatography–mass spectrometry for the analysis of paralytic shellfish poisoning (PSP) toxins
479.315	240.157	478.315	Lyngbyatoxin A		C29H40N3O3			Lyngbya	Gallimore, W. A., D. L. Galario, C. Lacy, Y. Zhu, and P. J. Scheuer. 2000. Two complex proline esters from the sea hare Stylocheilus longicauda. J. Nat. Prod. 63:1022-1026.
489.138	245.069	488.138	Dendroamide A	cyanobactine	To be determied	[dhydThr-Val-dhydCys-Ala-dhydCys-Ala]		Stigonema	Ogino, J., R. E. Moore, G. M. L. Patterson, and C. D. Smith. 1996. Dendroamides, new cyclic hexapeptides from a blue-green alga. Multidrug-resistance reversing activity of dendroamide A. J. Nat. Prod. 59:581-586.
490.317	245.658	489.317	Hapalosin		C28H43NO6	Hmapahy,mBAhy,mDA		Hapalosiphon	Stratmann et al. 1994 JOC 59
503.154	252.077	502.154	Bistratamide C	cyanobactine	To be determied	[dhydSer-Ala-dhydCys-Val-dhydCys-Val]		Lissoclium	Prinsep, M. R., R. E. Moore, I. A. Levine, and G. M. L. Patterson. 1992. Westiellamide, a bistratamide-related cyclic peptide from the blue-green alga Westiellopsis prolifera. J. Nat. Prod. 55:140-142.
503.995	252.497	502.995	Dysidenamide		C15H23N3O3Cl6			Lyngbya	Jiménez, J. I. and P. J. Scheuer. 2001. New lipopeptides from the carribean cyanobacterium Lyngbya majuscula. J. Nat. Prod. 64:200-203.
505.352	253.176	504.352	Antillatoxin A		C28H46N3O5			Lyngbya
507.094	254.047	506.094	Tenuecyclamide C	cyanobactine	C20H22N6O4S3	[dhydThr-Gly-dhydCys-Met-dhydCys-Ala]		Unknown 1101?	Banker, R. and S. Carmeli. 1998. Tenuecyclamides A-D, cyclic hexapeptides from the cyanobacterium Nostoc spongiaeforme var. tenue. J. Nat. Prod. 61:1248-1251.
507.094	254.047	506.094	Nostocyclamide M	cyanobactine	C20H22N6O4S3	[dhydThr-Gly-dhydCys-Met-dhydCys-Ala]		Nostoc	Jüttner, F., A. K. Todorova, N. Walch, and W. von Philipsborn. 2001. Nostocyclamide M: a cyanobacterial cyclic peptide with allelopathic activity from Nostoc 31. Phytochemistry 57:613-619.
513.25	257.125	512.25	Tolyporphin K		C30H32N4O4			Tolypothrix	Prinsep et al. 1998 J Nat Prod 61: 1133 ff
517.223	259.111	516.223	Microcyclamide 7806A	cyanobactine	C24H32N6O5S	[dhydThr-Val-dhydThr-Ile-dhydCys-Ala]		Microcystis aeruginosa	Ziemert N., Ishida K., Quillardet P., Bouchier C., Hertweck C., de Marsac N.T., Dittmann E. Microcyclamide biosynthesis in two strains of Microcystis aeruginosa: From structure to genes and Vice Versa. Appl. Environ. Microbiol. 2008;74:1791–1797.
517.224	259.112	516.224	Aerucyclamide C	cyanobactine	C24H32N6O5S	Cyclo[-Val-Ozl-Ile-Tzl-Ala-MeOzn]		Microcystis aeruginosa	Portmann, C., et al. 2008. Isolation of aerucyclamides C and D and structure revision of microcyclamide 7806A: Heterocyclic ribosomal peptides from Microcystis aeruginosa PCC 7806 and their antiparasite evaluation
521.11	261.055	520.11	Dendroamide B	cyanobactine	To be determied	[dhydThr-Ala-dhydCys-Met-dhydCys-Ala]		Stigonema	Ogino, J., R. E. Moore, G. M. L. Patterson, and C. D. Smith. 1996. Dendroamides, new cyclic hexapeptides from a blue-green alga. Multidrug-resistance reversing activity of dendroamide A. J. Nat. Prod. 59:581-586.
522.172	261.586	521.172	Banyascyclamide B		To be determied	[Thr-Ala-dhydCys-Ala-dhydCys-Leu]		Nostoc	Ploutno, A. and Carmeli, S. (2002) Modified peptides from a water bloom of the cyanobacterium Nostoc sp. Tetrahedron 58, 9949-9957.
523.089	262.045	522.089	Tenuecyclamide D	cyanobactine	To be determied	[dhydThr-Gly-dhydCys-OMet-dhydCys-Ala]		Nostoc	Banker & Carmeli 1998 J Nat Prod 61(10): 1248 ff
529.956	265.478	528.956	Nordysidenin		C16H21N3O2SCl5			Lyngbya	Jiménez, J. I. and P. J. Scheuer. 2001. New lipopeptides from the carribean cyanobacterium Lyngbya majuscula. J. Nat. Prod. 64:200-203.
531.33	266.165	530.33	Pseudoaeruginosin NS1	aeruginosin	C27H43N6O5	Hex-Tyr-mPro-Argal	531.3 513.4 471.3 373.2 262.0 209.9 192.8 164.9	Nodularia spumigena	Liu L, Budnjo A, Jokela J, Haug BE, Fewer DP, Wahlsten M, Rouhiainen L, Permi P, Fossen T, Sivonen K. Pseudoaeruginosins, nonribosomal peptides in Nodulariaspumigena. ACS Chem Biol. 2015 Mar 20;10(3):725-33. doi: 10.1021/cb5004306. Epub 2014 Dec 5. PubMed PMID: 25419633
533	267	532	Aeruginosin NOL1	aeruginosin	To be determied	Ac-Tyr-Choi-Argol		Nodularia spumigena	Fewer D.P., Jokela J., Paukku E., Österholm J., Wahlsten M., Permi P., Aitio O., Rouhiainen L., Gomez-Saez G.V., Sivonen K. 2013. New structural variants of aeruginosin produced by the toxic bloom forming cyanobacterium Nodularia spumigena. PLoS ONE.
533.2	267.1	532.2	Aerucyclamide B	cyanobactine	C24H32N6O4S2	Cyclo[-Gly-Tzl-Ile-Tzl-Ile-MeOzn]		Microcystis aeruginosa	Portmann, C., et al. 2008. Aerucyclamides A and B: Isolation and synthesis of toxic ribosomal heterocyclic peptides from the cyanobacterium Microcystis aeruginosa PCC 7807
533.345	267.173	532.345	Pseudoaeruginosin NS2	aeruginosin	C27H46N6O5	Hex-Tyr-mPro-Argol	533.3 435.3 373.2 272.0 254.9	Nodularia spumigena	Liu L, Budnjo A, Jokela J, Haug BE, Fewer DP, Wahlsten M, Rouhiainen L, Permi P, Fossen T, Sivonen K. Pseudoaeruginosins, nonribosomal peptides in Nodulariaspumigena. ACS Chem Biol. 2015 Mar 20;10(3):725-33. doi: 10.1021/cb5004306. Epub 2014 Dec 5. PubMed PMID: 25419633
535.22	268.11	534.22	Aerucyclamide A	cyanobactine	C24H34N6O4S2	Cyclo[-Gly-Tzl-Ile-Tzn-Ile-MeOzn]		Microcystis aeruginosa	Portmann, C., et al. 2008. Aerucyclamides A and B: Isolation and synthesis of toxic ribosomal heterocyclic peptides from the cyanobacterium Microcystis aeruginosa PCC 7806
535.232	268.116	534.232	Microcyclamide 7806B	cyanobactine	C24H35N6O6S	[Thr-Val-dhydThr-Ile-dhydCys-Ala]		Microcystis sp.	Ziemert N., Ishida K., Quillardet P., Bouchier C., Hertweck C., de Marsac N.T., Dittmann E. Microcyclamide biosynthesis in two strains of Microcystis aeruginosa: From structure to genes and Vice Versa. Appl. Environ. Microbiol. 2008;74:1791–1797.
537.105	269.052	536.105	Dendroamide C		To be determied	[dhydThr-Ala-dhydCys-OMet-dhydCys-Ala]		Stigonema	Ogino, J., R. E. Moore, G. M. L. Patterson, and C. D. Smith. 1996. Dendroamides, new cyclic hexapeptides from a blue-green alga. Multidrug-resistance reversing activity of dendroamide A. J. Nat. Prod. 59:581-586.
538.411	269.705	537.411	Malyngamide E	alkaloid	C31H55NO6			Lyngbya	Myenderse et al 1978 JOC 43: 4359
539.153	270.077	538.153	Banyascyclamide A		To be determied	[dhydThr-Ala-dhydCys-Ala-dhydCys-Phe]		Nostoc	Ploutno, A. and Carmeli, S. (2002) Modified peptides from a water bloom of the cyanobacterium Nostoc sp. Tetrahedron 58, 9949-9957.
541.304	271.152	540.304	Malyngamide B	alkaloid	C28H45N2O6Cl			Lyngbya	Christophersen 1985 Alkaloids 24:57
543.972	272.486	542.972	Pseudodysidenin		C17H23N3O2SCl			Lyngbya	Jiménez, J. I. and P. J. Scheuer. 2001. New lipopeptides from the carribean cyanobacterium Lyngbya majuscula. J. Nat. Prod. 64:200-203.
547.143	274.072	546.143	Microcyclamide GL546B	cyanobactine	C23H27N6O6S2			Microcystis sp.	Raveh, A. et al., 2010. Novel thiazole and oxazole containing cyclic hexapeptides from a waterbloom of the cyanobacterium Microcystis sp.
547.144	274.072	546.144	Microcyclamide GL546A	cyanobactine	C23H27N6O6S2			Microcystis sp.	Raveh, A. et al., 2010. Novel thiazole and oxazole containing cyclic hexapeptides from a waterbloom of the cyanobacterium Microcystis sp.
547.324	274.162	546.324	Westiellamide		To be determied	[dhydThr-Val-dhydThr-Val-dhydThr-Val]		Westiellopsis	Prinsep, M. R., R. E. Moore, I. A. Levine, and G. M. L. Patterson. 1992. Westiellamide, a bistratamide-related cyclic peptide from the blue-green alga Westiellopsis prolifera. J. Nat. Prod. 55:140-142.
551.208	276.104	550.208	Raocyclamide A	cyanobactine	C27H30N6O5S	[Ser-Ala-dhydSer-Ile-dhydCys-Phe]		Oscillatoria	Admi, V., U. Afek, and S. Carmeli. 1996. Raocyclamides A and B, novel cyclic hexapeptides isolated from the cyanobacterium Oscillatoria raoi. J. Nat. Prod. 59:396-399.
554.3	277.65	553.3	Aeruginosin GH553	aeruginosin	C29H35N3O8	Hpla-Tyr-diepiChoi		Microcystis aeruginosa	Lifshits M., Carmeli S. 2012. Metabolites of Microcystis aeruginosa Bloom Material from Lake Kinneret, Israel. J. Nat. Prod. 75:209–219.
555.328	278.164	554.328	Pseudoaeruginosin KT554	aeruginosin	C29H42N6O5	Hpla-Leu-Phe-Agm		Microcystis aeruginosa	Lifshits M., Carmeli S. 2012. Metabolites of Microcystis aeruginosa Bloom Material from Lake Kinneret, Israel. J. Nat. Prod. 75:209–219.
556.156	278.578	555.156	Banyascyclamide C		To be determied	[Thr-Ala-dhydCys-Ala-dhydCys-Phe]		Nostoc	Ploutno, A. and Carmeli, S. (2002) Modified peptides from a water bloom of the cyanobacterium Nostoc sp. Tetrahedron 58, 9949-9957.
559.324	280.162	558.324	Aeruginosin NAL1	aeruginosin	To be determied	Bu-Tyr-Choi-Argal	541.0 298.0 281.0 256.0 238.0 210.0 140.0 122.0 114.0	Nodularia spumigena	Fewer D.P., Jokela J., Paukku E., Österholm J., Wahlsten M., Permi P., Aitio O., Rouhiainen L., Gomez-Saez G.V., Sivonen K. 2013. New structural variants of aeruginosin produced by the toxic bloom forming cyanobacterium Nodularia spumigena. PLoS ONE.
561.3	281.15	560.3	new potent aeruginosin	aeruginosin	To be determied	X-Val-Choi-Argal		bloom (tropical, Brazil)	Elias L., Silva-Stenic M., Alvarenga D., Rigonato J., Fiore M., Possedente de Lira S. Molecular and Chemical Analyses of Cyanobacterial Blooms in Tropical Lagoons from Southeast Brazil. 2015
561.34	281.17	560.34	Aeruginosin NOL2	aeruginosin	To be determied	Bu-Tyr-Choi-Argol	328.0 311.0	Nodularia spumigena	Fewer D.P., Jokela J., Paukku E., Österholm J., Wahlsten M., Permi P., Aitio O., Rouhiainen L., Gomez-Saez G.V., Sivonen K. 2013. New structural variants of aeruginosin produced by the toxic bloom forming cyanobacterium Nodularia spumigena. PLoS ONE.
561.34	281.17	560.34	new theor. Aeruginosin		To be determied	Hpla-Val-Choi-Agm
561.347	281.174	560.347	Aeruginosamide aeruginosinamide	cyanobactine	C30H48N4O4S		561 (90, [M +H]+) 493 425 349 312 281 (90, [M + 2H]2+)253 222 212 185 154	Microcystis aeruginosa	Lawton, L. A., L. A. Morris, and M. Jaspars. 1999. A bioactive modified peptide, aeruginosinamide, isolated from the cyanobacterium Microcystis aeruginosa. J. org. Chem. 64:5329-5332.
566.359	283.68	565.359	Antillatoxin B	lipopeptide	C33H47N3O5			Lyngbya	Nogle, L. M., T. Okino, and W. H. Gerwick. 2001. Antillatoxin B, a neurotoxic lipopeptide from the marine cyanobacterium Lyngbya majuscula. J. Nat. Prod. 64:983-985.
569.218	285.109	568.218	Raocyclamide B	cyanobactine	C27H32N6O6S	[hydSer-Ala-dhydSer-Ile-dhydCys-Phe]		Oscillatoria	Admi, V., U. Afek, and S. Carmeli. 1996. Raocyclamides A and B, novel cyclic hexapeptides isolated from the cyanobacterium Oscillatoria raoi. J. Nat. Prod. 59:396-399.
569.267	285.134	568.267	Microcyclamide MZ568 MZ568	cyanobactine	C25H40N6O7S			Microcystis sp.	Zafrir-Ilan, E. et Carmeli, S. 2010. Two new micyclamides from a water bloom of the cyanobacterium Microcystis sp.
569.3	285.15	568.3	Malyngamide Q		C29H46O7N2Cl			Lyngbya	Milligan, K. E., B. Marquez, R. T. Williamson, M. Davies-Coleman, and W. H. Gerwick. 2000. Two new malyngamides from a Madagascan Lyngbya majuscula. J. Nat. Prod. 63:965-968.
575	288	574	Spumigin 574	aeruginosin	C28H44N7O6	(Hpla+42)-Leu-Pro-Argal		Nodularia spumigena	Mazur-Marzec H, Kaczkowska MJ, Agata Blaszczyk A, Akcaalan R, Spoof L, et al. 2013. Diversity of peptides produced by Nodularia spumigena from various geographical regions. Mar Drugs 11: 1–19.
575.357	288.179	574.357	Microginin 91-A	microginin	C28H51ClN4O6	ClAhda-Ile-MLeu-Pro--	141 (Adha, R=CH3 ou 128 si R=H)	Microcystis aeruginosa	Ishida K, Kato T, Murakami M, Watanabe M, Watanabe MF (2000) Microginins, zinc metalloproteases inhibitors from the cyanobacterium Microcystis aeruginosa. Tetrahedron 56:8643-8656
575.4	288.2	574.4	new theor. Aeruginosin		To be determied	Hpla-Leu-Choi-Agm
579.317	290.158	578.317	Oscillatoxin A		C31H46O10			Schizothrix	Mynderse et al 1977, Science 196: 538-540
579.376	290.188	578.376	Nostoginin BN578		To be determied	Ahoa-Val-MIle-MTyr--		Nostoc	Ploutno, A. and Carmeli, S. (2002) Modified peptides from a water bloom of the cyanobacterium Nostoc sp. Tetrahedron 58, 9949-9957.
581	291	580	Spumigin H	aeruginosin	To be determied	Hpla-Hph-Pro-Argal		Nodularia spumigena	Fewer DP, Jokela J, Rouhiainen L, Wahlsten M, Koskenniemi K, Stal LJ, Sivonen K. The non-ribosomal assembly and frequent occurrence of the protease inhibitors spumigins in the bloom-forming cyanobacterium Nodularia spumigena. Mol Microbiol.2009 Sep;73(5):924-37. doi: 10.1111/j.1365-2958.2009.06816.x. Epub 2009 Aug 19.
581.355	291.178	580.355	Oscillaginin B	microginin	C29H48N4O8	Ahda-Ser-MVal-HTyr---		Planktothrix agardhii	Sano, T. and Kaya, K. 1997. 3-amino-10-chloro-2-hydroxydecanoic acid-containing tetrapeptide from Planktothrix agardhii. Phytochemistry 44: 1503-1505.
583	292	582	Spumigin 582B	aeruginosin	To be determied	Hpla-Tyr-Pro-Argal		Nodularia spumigena	Mazur-Marzec H, Kaczkowska MJ, Agata Blaszczyk A, Akcaalan R, Spoof L, et al. 2013. Diversity of peptides produced by Nodularia spumigena from various geographical regions. Mar Drugs 11: 1–19.
583	292	582	Spumigin 582A	aeruginosin	To be determied	Hpla-Tyr-MePro-Agm		Nodularia spumigena	Mazur-Marzec H, Kaczkowska MJ, Agata Blaszczyk A, Akcaalan R, Spoof L, et al. 2013. Diversity of peptides produced by Nodularia spumigena from various geographical regions. Mar Drugs 11: 1–19.
583.191	292.095	582.191	Microcyclamide GL582 GL582	cyanobactine	C26H30N8O4S2	[dhydThr-Ile-dhydCys-MHis-dhydCys-Ala]		Microcystis sp.	Raveh, A. et al., 2010. Novel thiazole and oxazole containing cyclic hexapeptides from a waterbloom of the cyanobacterium Microcystis sp.
583.191	292.096	582.191	Microcyclamide A A	cyanobactine	C26H30N8O4S2	[dhydThr-Ile-dhydCys-MHis-dhydCys-Ala]		Microcystis sp.	Ishida, K., H. Nakagawa, and M. Murakami. 2000. Microcyclamide, a cytotoxic cyclic hexapeptide from the cyanobacterium Microcystis aeruginosa. J. Nat. Prod. 63:1315-1317.
584.32	292.66	583.32	Malyngamide R		C30H48O7N2Cl			Lyngbya	Milligan, K. E., B. Marquez, R. T. Williamson, M. Davies-Coleman, and W. H. Gerwick. 2000. Two new malyngamides from a Madagascan Lyngbya majuscula. J. Nat. Prod. 63:965-968.
587.159	294.079	586.159	Aerucyclamide D D	cyanobactine	C26H30N6O4S3	Cyclo[-Gly-Tzl-Met-Tzn-Phe-MeOzn]		Microcystis aeruginosa	Portmann, C., et al. 2008. Isolation of aerucyclamides C and D and structure revision of microcyclamide 7806A: Heterocyclic ribosomal peptides from Microcystis aeruginosa PCC 7806 and their antiparasite evaluation
587.355	294.178	586.355	Aeruginosin NAL2	aeruginosin	C30H46N6O6	Hex-Tyr-Choi-argal	587.0 569.0 527.0 308.0 266.0 221.0 587.0 569.0 429.0 411.0 308.0 291.0 266.0 140.0 142.0	Nodularia spumigena	Fewer D.P., Jokela J., Paukku E., Österholm J., Wahlsten M., Permi P., Aitio O., Rouhiainen L., Gomez-Saez G.V., Sivonen K. 2013. New structural variants of aeruginosin produced by the toxic bloom forming cyanobacterium Nodularia spumigena. PLoS ONE.
589.371	295.185	588.371	Aeruginosin NOL3	aeruginosin	C30H48N6O6	Hex-Tyr-Choi-argol	589.0 571.0 491.0 328.0 311.0 286.0 268.0 210.0 193.0 133.0 115.0 99.0 87.0 73.0 60.0	Nodularia spumigena	Fewer D.P., Jokela J., Paukku E., Österholm J., Wahlsten M., Permi P., Aitio O., Rouhiainen L., Gomez-Saez G.V., Sivonen K. 2013. New structural variants of aeruginosin produced by the toxic bloom forming cyanobacterium Nodularia spumigena. PLoS ONE.
591.307	296.154	590.307	Cryptophycin-43	cryptophycin	To be determied	[HmpodaTyrmβAlaLeua]
593.3	297.15	592.3	new potent aeruginosin	aeruginosin	To be determied	Hpla-Leu-ClChoi-Agm	593.0 291.0 266.1 221.1 140.0	bloom (tropical, Brazil)	Elias L., Silva-Stenic M., Alvarenga D., Rigonato J., Fiore M., Possedente de Lira S. Molecular and Chemical Analyses of Cyanobacterial Blooms in Tropical Lagoons from Southeast Brazil. 2015
593.322	297.161	592.322	new theor. Aeruginosin		To be determied	Hpla-Leu-ClChoi-Agm
593.333	297.166	592.333	Debromoaplysiatoxin		C32H48O10			Lyngbya	Moore et al. 1984 JOC 49: 2484-2489
593.4	297.2	592.4	Symplostatin 4	cyanopeptolin	C31H52N407	MeIle-Leu-Leu-X	593.4 466.1 434.1 369.2 341.1 256.2 225.2 114.1	Symploca sp.	Taori, K. et al., 2009. Combinatorial strategies by marine cyanobacteria symplostatin 4, an antimitotic natural dolastatin 1015 hybrid that synergizes with the coproduced HDAC inhibitor largazole
595	298	594	Spumigin G	aeruginosin	To be determied	Hpla-Hph-MePro-Argal		Nodularia spumigena	Fewer DP, Jokela J, Rouhiainen L, Wahlsten M, Koskenniemi K, Stal LJ, Sivonen K. The non-ribosomal assembly and frequent occurrence of the protease inhibitors spumigins in the bloom-forming cyanobacterium Nodularia spumigena. Mol Microbiol.2009 Sep;73(5):924-37. doi: 10.1111/j.1365-2958.2009.06816.x. Epub 2009 Aug 19.
597	299	596	Spumigin F	aeruginosin	To be determied	Hpla-Hty-Pro-Argal		Nodularia spumigena	Fewer DP, Jokela J, Rouhiainen L, Wahlsten M, Koskenniemi K, Stal LJ, Sivonen K. The non-ribosomal assembly and frequent occurrence of the protease inhibitors spumigins in the bloom-forming cyanobacterium Nodularia spumigena. Mol Microbiol.2009 Sep;73(5):924-37. doi: 10.1111/j.1365-2958.2009.06816.x. Epub 2009 Aug 19.
598.349	299.675	597.349	Yanucamide A	diverse	C33H47N3O7	DhoyaValHivaMPheAla		Lyngbya	Sitachitta, N., R. T. Williamson, and W. H. Gerwick. 2000. Yanucamides A and B, two new depsipeptides from an assemblage of the marine cyanobacterium Lyngbya majuscula and Schizothrix species. J. Nat. Prod. 63:197-200.
599.4	300.2	598.4	Spumigin D	aeruginosin	To be determied	Hpla-Hty-Pro-Argol		Nodularia spumigena	Fewer DP, Jokela J, Rouhiainen L, Wahlsten M, Koskenniemi K, Stal LJ, Sivonen K. The non-ribosomal assembly and frequent occurrence of the protease inhibitors spumigins in the bloom-forming cyanobacterium Nodularia spumigena. Mol Microbiol.2009 Sep;73(5):924-37. doi: 10.1111/j.1365-2958.2009.06816.x. Epub 2009 Aug 19.
600.286	300.643	599.286	Obyanamide	cyanobactine	C30H41N5O6S	[MPhe-MVal-LA-Apa-dhydCys-Ala]		Lyngbya	Williams, P. G., W. Y. Yoshida, R. E. Moore, and V. J. Paul. 2002. Isolation and structure determination of obyanamide, a novel cytotoxic cyclic depsipeptide from the marine cyanobacterium Lyngbya confervoides. J. Nat. Prod. 65:29-31.
601.371	301.186	600.371	new theor. Aeruginosin		To be determied	Pla-Leu-AcChoi-Agm
603	302	602	new aeruginosin - 602	aeruginosin	non détérminé	X-Choi-Arg	603.0 585.0 429.0 342.0 325.0 307.0 300.0 282.0 175.0 140.0 122.0	Nodularia spumigena	Mazur-Marzec H, Kaczkowska MJ, Agata Blaszczyk A, Akcaalan R, Spoof L, et al. 2013. Diversity of peptides produced by Nodularia spumigena from various geographical regions. Mar Drugs 11: 1–19.
603.294	302.147	602.294	Microcyclamide MZ602	cyanobactine	C28H38N6O7S			Microcystis sp.	Zafrir-Ilan, E. et Carmeli, S. 2010. Two new micyclamides from a water bloom of the cyanobacterium Microcystis sp.
603.35	302.175	602.35	Aeruginosin 602	aeruginosin	C30H46N6O7	Hpla–Leu–Choi–Argal	603 584.8 543 445 309.4 291 266.4 278 250 221 169 140.4 100 86	Microcystis sp.	Welker et al., 2006. Detection and identification of oligopeptides in Microcystis (cyanobacteria) colonies : Toward an understanding of metabolic diversity. Peptides. Volume 27, Issue 9 : 2090–2104
603.351	302.175	602.351	Aeruginosin K139	aeruginosin	C30H46N6O7	Hpla-Leu-Choi-Argal	635.4 585.3 543.3 445.2 309.2 291.2 266.2 250.1 221.2 140.1 100.1 86.1	Microcystis aeruginosa	Nishizawa A, Arshad AB, Nishizawa T, Asayama M, Fujii K, Nakano T, Harada K,Shirai M. Cloning and characterization of a new hetero-gene cluster ofnonribosomal peptide synthetase and polyketide synthase from the cyanobacteriumMicrocystis aeruginosa K-139. J Gen Appl Microbiol. 2007 Feb;53(1):17-27. PubMed PMID: 17429158.
603.351	302.175	602.351	new Aeruginosin		To be determied	Hpla-Leu-Choi-Argal
605.323	303.161	604.323	Cryptophycin-4	cryptophycin	C35H44N2O7	[HmpodamTyrmβAlaLeua]		Nostoc	Golakoti, T., J. Ogino, C. E. Heltzel, T. L. Husebo, C. M. Jensen, L. K. Larsen, G. M. L. Patterson, R. E. Moore, S. L. Mooberry, T. H. Corbett, and F. A. Valeriote. 1995. Structure determination, conformational analysis, chemical stability studies, and antitumor evaluation of the Cryptophycins. Isolation of 18 new analogues from Nostoc sp. strain GSV 224. J. Am. Chem. Soc. 117:12030-12049.
605.366	303.183	604.366	Aeruginosin 298-A	aeruginosin	C30H48N6O7	Hpla-Leu-Choi-Argol	266.0 250.0 155.0 140.0 133.0 100.0 86.1	Microcystis aeruginosa	Murakami, M., Y. Okita, H. Matsuda, T. Okino, and K. Yamaguchi. 1994. Aeruginosin 298-A, a trombin and trypsin inhibitor from the blue-green alga MIcrocystis aeruginosa (NIES-298). Tetrahedron Letters 365:3129-3132.
607.292	304.146	606.292	pheophorbide a	chlorophyll derivative	C36H38N4O5				Milenković,S., M. et al., 2012. THE IDENTIFICATION OF CHLOROPHYLL AND ITS DERIVATIVES IN THE PIGMENT MIXTURES: HPLC-CHROMATOGRAPHY, VISIBLE AND MASS SPECTROSCOPY STUDIES
607.302	304.151	606.302	Cryptophycin-24	cryptophycin	To be determied	[EhmpoeamTyrβAlaLeua]		Nostoc	Golakoti, T., J. Ogino, C. E. Heltzel, T. L. Husebo, C. M. Jensen, L. K. Larsen, G. M. L. Patterson, R. E. Moore, S. L. Mooberry, T. H. Corbett, and F. A. Valeriote. 1995. Structure determination, conformational analysis, chemical stability studies, and antitumor evaluation of the Cryptophycins. Isolation of 18 new analogues from Nostoc sp. strain GSV 224. J. Am. Chem. Soc. 117:12030-12049.
607.407	304.204	606.407	Mirabimide C	cyclic	To be determied	[-M,MLeu-Hmba-MVal-Pro-Mipo--]		Scytonema	Carmeli, S., R. E. Moore, and G. M. L. Patterson. 1991. Mirabimides A-D, new N-acylpyrrolinones from the blue-green alga Scytonema mirabile. Tetrahedron 47:2087-2096.
607.407	304.204	606.407	Mirabimide B	cyclic	To be determied	[-M,MLeu-Hmpa-Val-Pro-Mipo--]		Scytonema	Carmeli, S., R. E. Moore, and G. M. L. Patterson. 1991. Mirabimides A-D, new N-acylpyrrolinones from the blue-green alga Scytonema mirabile. Tetrahedron 47:2087-2096.
608.348	304.674	607.348	Ulongamide E	cyanobactine	C33H53NO9	[MVal-Val-Hmpa-Amha-dhydCys-Ala]		Lyngbya	Luesch, H., P. G. Williams, W. Y. Yoshida, R. E. Moore, and V. J. Paul. 2002. Ulongamides A-F, new beta-amino acid-containing cyclodepsipeptides from palauan collections of the marine cyanobacterium Lyngbya sp. J. Nat. Prod. 65:996-1000.
608.381	304.69	607.381	Malyngamide J		To be determied			Lyngbya	Wu, M., K. E. Milligan, and W. H. Gerwick. 1997. Three new malyngamides from the cyanobacterium Lyngbya majuscula. Tetrahedron 53:15983-15990.
609.317	305.158	608.317	Aeruginosin IN608	aeruginosin	C29H45ClN6O6	ClHpla-Leu-Choi-Agm		Microcystis sp.	Elkobi-Peer S., Singh R.K., Mohapatra T.M., Tiwari S.P., Carmeli S. 2013. Aeruginosins from a Microcystis sp. bloom material collected in Varanasi, India. J. Nat. Prod.
609.317	305.158	608.317	Aeruginosin KY608	aeruginosin	C29H45ClN6O6	ClHpla-Ile-Choi-Agm	609.0 575.0 421.0 321.0 296.0 185.0	Microcystis sp.	Raveh A, Carmeli S. 2009. Two novel biological active modified peptides from the cyanobacterium Microcystis sp. Phytochem. Lett. 2: 10–14.
609.319	305.159	608.319	Microginin 91-B	microginin	C28H50Cl2N4O6	Cl2Ahda-Ile-MLeu-Pro--		Microcystis	Ishida, K., T. Kato, M. Murakami, M. Watanabe, and M. F. Watanabe. 2000. Microginins, zinc metalloproteases inhibitors from the cyanobacterium Microcystis aeruginosa. Tetrahedron 56:8643-8656.
609.34	305.17	608.34	Aeruginosin KT608B	aeruginosin	C32H44N6O6	Hpla-Phe-diepiChoi-Agm		Microcystis aeruginosa	Lifshits M., Carmeli S. 2012. Metabolites of Microcystis aeruginosa Bloom Material from Lake Kinneret, Israel. J. Nat. Prod. 75:209–219.
609.341	305.17	608.341	Aeruginosin KT608A	aeruginosin	C32H44N6O6	Hpla-Phe-diepiChoi-Agm		Microcystis aeruginosa	Lifshits M., Carmeli S. 2012. Metabolites of Microcystis aeruginosa Bloom Material from Lake Kinneret, Israel. J. Nat. Prod. 75:209–219.
609.344	305.172	608.344	Microcin SF608	aeruginosin	C32H44N6O6	Hpla-Phe-Choi-Agm		Microcystis sp.	Banker, R. and S. Carmeli. 1999. Inhibitors of serine proteases from a waterbloom of the cyanobacterium Microcystis sp. Tetrahedron 55:10835-10844.
611	306	610	Spumigin E	aeruginosin	C31H42N6O7	Hpla-Hty-MePro-Argal		Nodularia spumigena	Fewer DP, Jokela J, Rouhiainen L, Wahlsten M, Koskenniemi K, Stal LJ, Sivonen K. The non-ribosomal assembly and frequent occurrence of the protease inhibitors spumigins in the bloom-forming cyanobacterium Nodularia spumigena. Mol Microbiol.2009 Sep;73(5):924-37. doi: 10.1111/j.1365-2958.2009.06816.x. Epub 2009 Aug 19.
611.431	306.216	610.431	Cylindrocyclophane A; 14-Deoxy, 1-Ac		C38H58O6			Cylindrospermum	Moore, R. E. (1990) JACS 1012: 4061; (1992) Tetrahedron 48: 3001
612.365	306.682	611.365	Yanucamide B	diverse	C34H49N3O7	DhoyaIleHivaMPheAla		Lyngbya	Sitachitta, N., R. T. Williamson, and W. H. Gerwick. 2000. Yanucamides A and B, two new depsipeptides from an assemblage of the marine cyanobacteria Lyngbya majuscula and Schizothrix species. J. Nat. Prod. 63:197-200.
613.299	307.149	612.299	Spumigin C	aeruginosin	C30H40N6O8	Hpla-Hty-Pro-Arg		Nodularia	Fujii, K., K. Sivonen, K. Adachi, K. Noguchi, H. Sano, K. Hirayama, M. Suzuki, and K.-I. Harada. 1997. Comparative study of toxic and non-toxic cyanobacterial products: Novel peptides from toxic Nodularia spumigena AV1. Tetrahedron Letters 38:5525-5528.
613.335	307.167	612.335	Spumigin A	aeruginosin	C31H44N6O7	Hpla-Hty-mPro-Argol		Nodularia	Fujii, K., K. Sivonen, K. Adachi, K. Noguchi, H. Sano, K. Hirayama, M. Suzuki, and K.-I. Harada. 1997. Comparative study of toxic and non-toxic cyanobacterial products: Novel peptides from toxic Nodularia spumigena AV1. Tetrahedron Letters 38:5525-5528.
615.18	308.09	614.18	Microcyclamide GL614B GL614B	cyanobactine	C26H31N8O6S2			Microcystis sp.	Raveh, A. et al., 2010. Novel thiazole and oxazole containing cyclic hexapeptides from a waterbloom of the cyanobacterium Microcystis sp.
615.18	308.09	614.18	Microcyclamide GL614A GL614A	cyanobactine	C26H31N8O6S2			Microcystis sp.	Raveh, A. et al., 2010. Novel thiazole and oxazole containing cyclic hexapeptides from a waterbloom of the cyanobacterium Microcystis sp.
615.316	308.158	614.316	Oscillaginin A	microginin	C29H47ClN4O8	ClAhda-Ser-MVal-HTyr---		Planktothrix	Sano, T. and B. K. Kay. 1997. Oscillaginins A and B, two novel tetrapeptides from the freshwater cyanobacterium Planktothrix agardhii. Phytochemistry 44:1495-1502.
615.388	308.194	614.388	Aeruginosin NAL3	aeruginosin	C32H50N6O6	Oct-Tyr-Choi-argal		Nodularia spumigena	Fewer D.P., Jokela J., Paukku E., Österholm J., Wahlsten M., Permi P., Aitio O., Rouhiainen L., Gomez-Saez G.V., Sivonen K. 2013. New structural variants of aeruginosin produced by the toxic bloom forming cyanobacterium Nodularia spumigena. PLoS ONE.
616.3	308.65	615.3	Microcyclamide GL616 GL616	cyanobactine	C29H40N6O7S			Microcystis sp.	Avi Raveh, Smadar Moshe, Zoharia Evron, Eliezer Flescher, Shmuel Carmeli Novel thiazole and oxazole containing cyclic hexapeptides from a waterbloom of the cyanobacterium Microcystis sp., Tetrahedron, Volume 66, Issue 14, 3 April 2010,
617.345	309.173	616.345	Aeruginosin 616	aeruginosin	non detaillé	non détaillé		Microcystis colonies	Welker M., Šejnohová L., Némethová D., Döhren H., Jarkovský J., Maršálek B. (2007), Seasonal shifts in chemotype composition of Microcystis sp. communities in the pelagial and the sediment of a shallow reservoir, Limnology and Oceanography, 52, doi: 10.4319/lo.2007.52.2.0609.
617.405	309.202	616.405	Aeruginosin NOL4	aeruginosin	C32H52N6O6	Oct-Tyr-Choi-argol		Nodularia spumigena	Fewer D.P., Jokela J., Paukku E., Österholm J., Wahlsten M., Permi P., Aitio O., Rouhiainen L., Gomez-Saez G.V., Sivonen K. 2013. New structural variants of aeruginosin produced by the toxic bloom forming cyanobacterium Nodularia spumigena. PLoS ONE.
618.318	309.659	617.318	Spiroidesin	lipopeptide	C35H43N3O7			Anabaena	Kaya, K., A. Mahakahant, L. Keovara, T. Sano, T. Kubo, and H. Takagi. 2002. Spiroidesin, a novel lipopeptide from the cyanobacterium Anabaena spiroides that inhibits cell growth of the cyanobacterium Microcystis aeruginosa. J. Nat. Prod. 65:920-921.
619	310	618	Aeruginosin 618	aeruginosin	C30H48O8N6	Hpla-Leu-Choi-Arg	619.0 602.0 455.5 342.0 325.0 250.0 229.0 175.0 158.0 140.0 112.0 86.0 70.0	Microcystis sp.	Kaufononga, S. A. F. 2014. Thesis. Isolation and Characterisation of Aeruginosin and Microviridin variants from Microcystis species CAWBG11
621.318	311.159	620.318	Cryptophycin-2	cryptophycin	To be determied	[EhmpoeamTyrmβAlaLeua]
621.34	311.17	620.34	new Aeruginosin		To be determied	Pla-Phe-Choi-Argal
621.423	311.211	620.423	Mirabimide A	cyclic	To be determied	[-M,MLeu-Hmpa-MVal-Pro-Mipo--]		Scytonema	Carmeli, S., R. E. Moore, and G. M. L. Patterson. 1991. Mirabimides A-D, new N-acylpyrrolinones from the blue-green alga Scytonema mirabile. Tetrahedron 47:2087-2096.
623.325	312.162	622.325	new Aeruginosin	aeruginosin	To be determied	Cl,mHpla-Leu-Choi-Agm	623.0 510.0 496.0 411.0 298.0 281.0 263.0 256.0 238.0 221.0 210.0 192.0 186.0.140.0 122.0 114.0 86.0 68.0 55.0 43.0 30.1	Planktothrix agardhii	Welker M, Christiansen G, von Döhren H. 2004. Diversity of coexisting Planktothrix (cyanobacteria) chemotypes deduced by mass spectral analysis of microystins and other oligopeptides. Arch Microbiol. 182(4):288-98.
625.268	313.134	624.268	Cryptophycin-49	cryptophycin	C34H41ClN2O7	[HmpodaCl,mTyrmβAlaHva]		Nostoc
625.268	313.134	624.268	Cryptophycin-28	cryptophycin	C34H41ClN2O7	[EhpoeaCl,mTyrmβAlaLeua]		Nostoc
625.268	313.134	624.268	Cryptophycin-19	cryptophycin	C34H41ClN2O7	[HmpodaCl,mTyrmβAlaHmba]		Nostoc
625.268	313.134	624.268	Cryptophycin-17	cryptophycin	To be determied	[HmpodaClTyrmβAlaLeua]		Nostoc
625.335	313.167	624.335	new theor. Aeruginosin		To be determied	Hpla-Tyr-Choi-Agm		Microcystis
627.247	314.124	626.247	Cryptophycin-176	cryptophycin	To be determied	[EhmpoeaClTyrβAlaLeua]
627.314	314.157	626.314	Spumigin B1/2	aeruginosin	C31H42N6O8	Hpla-Hty-mPro-Arg		Nodularia	Fujii, K., K. Sivonen, K. Adachi, K. Noguchi, H. Sano, K. Hirayama, M. Suzuki, and K.-I. Harada. 1997. Comparative study of toxic and non-toxic cyanobacterial products: Novel peptides from toxic Nodularia spumigena AV1. Tetrahedron Letters 38:5525-5528.
628.317	314.658	627.317	Ulongamide A	cyanobactine	To be determied	[MVal-MPhe-LA-Amha-dhydCys-Ala]		Lyngbya	Luesch, H., P. G. Williams, W. Y. Yoshida, R. E. Moore, and V. J. Paul. 2002. Ulongamides A-F, new beta-amino acid-containing cyclodepsipeptides from palauan collections of the marine cyanobacterium Lyngbya sp. J. Nat. Prod. 65:996-1000.
629.196	315.098	628.196	Microcyclamide GL628	cyanobactine	C27H33N8O6S2			Microcystis sp.	Raveh, A. et al., 2010. Novel thiazole and oxazole containing cyclic hexapeptides from a waterbloom of the cyanobacterium Microcystis sp.
633.34	317.17	632.34	Aeruginosin		To be determied	[Hpla-Phe-Choi-Aaep]
637.1	319.05	636.1	Microguanidine KT636	microginin	C19H32N4O14S3			Microcystis aeruginosa	Lifshits M., Carmeli S. Metabolites of Microcystis aeruginosa Bloom Material from Lake Kinneret, Israel. J. Nat. Prod. 2012;75:209–219.
637.16	319.08	636.16	Microcyclamide GL614C	cyanobactine	C26H30N8NaO6S2			Microcystis sp.	Raveh, A. et al., 2010. Novel thiazole and oxazole containing cyclic hexapeptides from a waterbloom of the cyanobacterium Microcystis sp.
637.312	319.156	636.312	Aeruginosin 89A/B - Sulfat		To be determied
637.312	319.156	636.312	Aeruginosin89-SO3		To be determied	ClHpla-Leu-Choi-Argal		Microcystis
637.335	319.167	636.335	new Aeruginosin		To be determied	Hpla-Phe-Choi-Argal
639	320	638	Spumigin 638	aeruginosin	C32H42O8N6	(Hpla+42)-Hty-Pro-Argal		Nodularia spumigena	Mazur-Marzec H, Kaczkowska MJ, Agata Blaszczyk A, Akcaalan R, Spoof L, et al. 2013. Diversity of peptides produced by Nodularia spumigena from various geographical regions. Mar Drugs 11: 1–19.
639.284	320.142	638.284	Cryptophycin-18	cryptophycin	C35H43ClN2O7	[HmpodaCl,mTyrmβAlaIlea]		Nostoc	Golakoti, T., J. Ogino, C. E. Heltzel, T. L. Husebo, C. M. Jensen, L. K. Larsen, G. M. L. Patterson, R. E. Moore, S. L. Mooberry, T. H. Corbett, and F. A. Valeriote. 1995. Structure determination, conformational analysis, chemical stability studies, and antitumor evaluation of the Cryptophycins. Isolation of 18 new analogues from Nostoc sp. strain GSV 224. J. Am. Chem. Soc. 117:12030-12049.
639.284	320.142	638.284	Cryptophycin-3	cryptophycin	C35H43N2O7Cl	[HmpodaCl,mPhe/Tyr?mβAlaLeua]		Nostoc	Golakoti, T., J. Ogino, C. E. Heltzel, T. L. Husebo, C. M. Jensen, L. K. Larsen, G. M. L. Patterson, R. E. Moore, S. L. Mooberry, T. H. Corbett, and F. A. Valeriote. 1995. Structure determination, conformational analysis, chemical stability studies, and antitumor evaluation of the Cryptophycins. Isolation of 18 new analogues from Nostoc sp. strain GSV 224. J. Am. Chem. Soc. 117:12030-12049.
639.32	320.16	638.32	Kasumigamide kasumigamide C		To be determied				Welker et al., 2004. Diversity and distribution of Microcystis (Cyanobacteria) oligopeptide chemotypes from natural communities studied by single- colony mass spectrometry. Microbiology : 150, 1785-1828
641	321	640	Spumigin 640	aeruginosin	C32H44O8N7	(Hpla+42)-Hty-Pro-Argol		Nodularia spumigena	Mazur-Marzec H, Kaczkowska MJ, Agata Blaszczyk A, Akcaalan R, Spoof L, et al. 2013. Diversity of peptides produced by Nodularia spumigena from various geographical regions. Mar Drugs 11: 1–19.
641.263	321.131	640.263	Cryptophycin-50	cryptophycin	To be determied	[EhmpoeaCl,mTyrmβAlaHva]		Nostoc	Golakoti, T., J. Ogino, C. E. Heltzel, T. L. Husebo, C. M. Jensen, L. K. Larsen, G. M. L. Patterson, R. E. Moore, S. L. Mooberry, T. H. Corbett, and F. A. Valeriote. 1995. Structure determination, conformational analysis, chemical stability studies, and antitumor evaluation of the Cryptophycins. Isolation of 18 new analogues from Nostoc sp. strain GSV 224. J. Am. Chem. Soc. 117:12030-12049.
641.263	321.131	640.263	Cryptophycin-40	cryptophycin	To be determied	[HpodaCl,mTyrmβAlaLeua]		Nostoc	Golakoti, T., J. Ogino, C. E. Heltzel, T. L. Husebo, C. M. Jensen, L. K. Larsen, G. M. L. Patterson, R. E. Moore, S. L. Mooberry, T. H. Corbett, and F. A. Valeriote. 1995. Structure determination, conformational analysis, chemical stability studies, and antitumor evaluation of the Cryptophycins. Isolation of 18 new analogues from Nostoc sp. strain GSV 224. J. Am. Chem. Soc. 117:12030-12049.
641.263	321.131	640.263	Cryptophycin-29	cryptophycin	To be determied	[HmpodaCl,mTyrβAlaLeua]		Nostoc	Golakoti, T., J. Ogino, C. E. Heltzel, T. L. Husebo, C. M. Jensen, L. K. Larsen, G. M. L. Patterson, R. E. Moore, S. L. Mooberry, T. H. Corbett, and F. A. Valeriote. 1995. Structure determination, conformational analysis, chemical stability studies, and antitumor evaluation of the Cryptophycins. Isolation of 18 new analogues from Nostoc sp. strain GSV 224. J. Am. Chem. Soc. 117:12030-12049.
641.263	321.131	640.263	Cryptophycin-21	cryptophycin	To be determied	[EhmpoeaCl,mTyrβAlaLeua]		Nostoc	Golakoti, T., J. Ogino, C. E. Heltzel, T. L. Husebo, C. M. Jensen, L. K. Larsen, G. M. L. Patterson, R. E. Moore, S. L. Mooberry, T. H. Corbett, and F. A. Valeriote. 1995. Structure determination, conformational analysis, chemical stability studies, and antitumor evaluation of the Cryptophycins. Isolation of 18 new analogues from Nostoc sp. strain GSV 224. J. Am. Chem. Soc. 117:12030-12049.
641.263	321.131	640.263	Cryptophycin-16	cryptophycin	To be determied	[EhmpoeaClTyrmβAlaLeua]		Nostoc	Golakoti, T., J. Ogino, C. E. Heltzel, T. L. Husebo, C. M. Jensen, L. K. Larsen, G. M. L. Patterson, R. E. Moore, S. L. Mooberry, T. H. Corbett, and F. A. Valeriote. 1995. Structure determination, conformational analysis, chemical stability studies, and antitumor evaluation of the Cryptophycins. Isolation of 18 new analogues from Nostoc sp. strain GSV 224. J. Am. Chem. Soc. 117:12030-12049.
643.277	322.139	642.277	Aeruginosin GE642	aeruginosin	C29H44Cl2N6O6	Cl,ClHpla-Leu-Choi-Agm		Microcystis aeruginosa	Elkobi-Peer S, Faigenbaum R, Carmeli S. 2012. Bromine- and chlorine-containing aeruginosins from Microcystis aeruginosa bloom material collected in Kibbutz Geva, Israel. J Nat Prod. 75(12):2144-51.
643.279	322.14	642.279	Aeruginosin KY642	aeruginosin	C29H44Cl2N6O6	Cl,ClHpla-Ile-Choi-Agm		Microcystis sp.	Raveh A, Carmeli S. 2009. Two novel biological active modified peptides from the cyanobacterium Microcystis sp. Phytochem. Lett. 2: 10–14.
644.312	322.656	643.312	Ulongamide B	cyanobactine	To be determied	[MVal-MTyr-LA-Amha-dhydCys-Ala]		Lyngbya	Luesch, H., P. G. Williams, W. Y. Yoshida, R. E. Moore, and V. J. Paul. 2002. Ulongamides A-F, new beta-amino acid-containing cyclodepsipeptides from palauan collections of the marine cyanobacterium Lyngbya sp. J. Nat. Prod. 65:996-1000.
649.418	325.209	648.418	Mirabimide D	cyclic	To be determied	[-M,AcLeu-Hmpa-MVal-Pro-Mipo--]		Scytonema	Carmeli, S., R. E. Moore, and G. M. L. Patterson. 1991. Mirabimides A-D, new N-acylpyrrolinones from the blue-green alga Scytonema mirabile. Tetrahedron 47:2087-2096.
651.332	326.166	650.332	Aeruginosin KT650	aeruginosin	C34H46N6O7	HplaAc-Phe-diepiChoi-Agm	[M+Na]+673.3320	Microcystis aeruginosa	Lifshits M., Carmeli S. 2012. Metabolites of Microcystis aeruginosa Bloom Material from Lake Kinneret, Israel. J. Nat. Prod. 75:209–219.
653	327	652	Spumigin 652	aeruginosin	C31H39O9N7	(Hpla+42)-Hty-MePro-Argal		Nodularia spumigena	Mazur-Marzec H, Kaczkowska MJ, Agata Blaszczyk A, Akcaalan R, Spoof L, et al. 2013. Diversity of peptides produced by Nodularia spumigena from various geographical regions. Mar Drugs 11: 1–19.
653.3	327.15	652.3	Aeruginosin IN652	aeruginosin	C29H45BrN6O6	BrHpla-Leu-Choi-Agm		Microcystis sp.	Elkobi-Peer S., Singh R.K., Mohapatra T.M., Tiwari S.P., Carmeli S. 2013. Aeruginosins from a Microcystis sp. bloom material collected in Varanasi, India. J. Nat. Prod.
654.459	327.73	653.459	Dragonamide	diverse	To be determied	mOyAMValMValMValMPhe		Lyngbya	Jiménez, J. I. and P. J. Scheuer. 2001. New lipopeptides from the carribean cyanobacterium Lyngbya majuscula. J. Nat. Prod. 64:200-203.
655	328	654	Spumigin 654	aeruginosin	C31H41O9N7	(Hpla+42)-Hty-Pro-Arg		Nodularia spumigena	Mazur-Marzec H, Kaczkowska MJ, Agata Blaszczyk A, Akcaalan R, Spoof L, et al. 2013. Diversity of peptides produced by Nodularia spumigena from various geographical regions. Mar Drugs 11: 1–19.
655.279	328.139	654.279	Cryptophycin-1	cryptophycin	To be determied	[EhmpoeaCl,mPhe/Tyr?mβAlaLeua]		Nostoc	Golakoti, T., J. Ogino, C. E. Heltzel, T. L. Husebo, C. M. Jensen, L. K. Larsen, G. M. L. Patterson, R. E. Moore, S. L. Mooberry, T. H. Corbett, and F. A. Valeriote. 1995. Structure determination, conformational analysis, chemical stability studies, and antitumor evaluation of the Cryptophycins. Isolation of 18 new analogues from Nostoc sp. strain GSV 224. J. Am. Chem. Soc. 117:12030-12049.
655.279	328.139	654.279	Cryptophycin-54	cryptophycin	To be determied	[EhmpoeaCl,mTyrmβAlaIlea]		Nostoc
655.312	328.156	654.312	Aeruginosin 98-B	aeruginosin	C29H46N6O9S	Hpla-Ile-SuChoi-Agm	m/z= 575.4 [M-SO3+H]	Microcystis aeruginosa	Murakami, M., K. Ishida, T. Okino, Y. Okita, H. Matsuda, and K. Yamaguchi. 1995. Aeruginosins 98-A and B, trypsin inhibitors from the blue-green alga Microcystis aeruginosa (NIES-98). Tetrahedron Letters 36:2785-2788.
657	329	656	Aeruginosin 656B	aeruginosin	To be determied	Hpla-Leu-Choi-Argal	639.0 638.0 621.0 597.0 544.0 494.0 445.0 380.0 362.0 345.0 317.0 309.0 266.0 221.0 195.0	Microcystis sp.	Kaufononga, S. A. F. 2014. Thesis. Isolation and Characterisation of Aeruginosin and Microviridin variants from Microcystis species CAWBG11
657.294	329.147	656.294	Cryptophycin-26	cryptophycin	C35H45ClN2O8	[DmpoeaCl,mTyrmβAlaLeua]		Nostoc
657.294	329.147	656.294	Cryptophycin-30	cryptophycin	To be determied	[DmpoeaCl,mTyrmβAlaLeua]		Nostoc
657.4	329.2	656.4	Aeruginosin 656A	aeruginosin	To be determied	Hpla-Leu-Choi-Argal	639.0 621.0 603.0 593.0 493.0 473.0 445.0 380.0 362.0 342.0 294.0 213.0	Microcystis sp.	Kaufononga, S. A. F. 2014. Thesis. Isolation and Characterisation of Aeruginosin and Microviridin variants from Microcystis species CAWBG11
659.229	330.115	658.229	Cryptophycin-45	cryptophycin	To be determied	[HmpodaCl,ClTyrmβAlaLeua]		Nostoc
661.259	331.129	660.259	Lyngbyaloside	macrolid	C31H49O10Br			Lyngbya	Klein, D., J. C. Braekman, D. Daloze, L. Hoffmann, and V. Demoulin. 1997. Lyngbyaloside, a novel 2,3,4-tri-O-methyl-6-deoxy-a-mannopyranoside macrolide from Lyngbya bouillonii (cyanobacteria). J. Nat. Prod. 60:1057-1059.
661.259	331.13	660.259	Dolastatin 3		C29H40N8O6S2			Lyngbya	Mitchell et al 2000, JNP
669.3	335.15	668.3	new potent aeruginosin	aeruginosin	To be determied	ClHpla-Leu-Choi-Argal -proposé		bloom (tropical, Brazil)	Elias L., Silva-Stenic M., Alvarenga D., Rigonato J., Fiore M., Possedente de Lira S. Molecular and Chemical Analyses of Cyanobacterial Blooms in Tropical Lagoons from Southeast Brazil. 2015
671.243	336.122	670.243	Aplysiatoxin		C32H47O10Br			Lyngbya	Moore et al. 1984 JOC 49: 2484-2489
671.34	336.17	670.34	Aeruginosin 670	aeruginosin	C30H43N6O8Cl2	Cl2-Hpla-Leu-Choi-Argal	671.0 653.0 611.0 309.0 291.0 266.0 318.0 221.0 140.0 100.0 86.0	Microcystis sp.	Welker M, Christiansen G, von Döhren H. 2004. Diversity of coexisting Planktothrix (cyanobacteria) chemotypes deduced by mass spectral analysis of microystins and other oligopeptides. Arch Microbiol. 182(4):288-98.
672.343	336.672	671.343	Ulongamide D	cyanobactine	To be determied	[MVal-Tyr-Hiva-Amha-dhydCys-Ala]		Lyngbya	Luesch, H., P. G. Williams, W. Y. Yoshida, R. E. Moore, and V. J. Paul. 2002. Ulongamides A-F, new beta-amino acid-containing cyclodepsipeptides from palauan collections of the marine cyanobacterium Lyngbya sp. J. Nat. Prod. 65:996-1000.
673.245	337.122	672.245	Cryptophycin-175	cryptophycin	To be determied	[HmpodaCl,Cl,mTyrmβAlaLeua]		Nostoc
675.224	338.112	674.224	Cryptophycin-23	cryptophycin	To be determied	[EhmpoeaCl,ClTyrmβAlaLeua]		Nostoc
675.275	338.137	674.275	Homodolastatin 3		C30H42N8O6S2			Lyngbya	Mitchell et al 2000, JNP
677.403	339.201	676.403	Aeruginosin KB676	aeruginosin	C37H52N6O6	Hpla-Phe-Choi-Agm		Microcystis sp.	Elkobi-Peer S, Carmeli S. New Prenylated Aeruginosin, Microphycin, Anabaenopeptin and Micropeptin Analogues from a Microcystis Bloom Material Collected in Kibbutz Kfar Blum, Israel. Urban S, ed. Marine Drugs. 2015;13(4):2347-2375. doi:10.3390/md13042347.
679.18	340.09	678.18	Lyngbyabellin B	diverse	C28H40Cl2N4O7S2	GlyValdhCysCl,Cl,m,m,hyOAh,hisoBAdh'Cys		Lyngbya	Luesch, H., W. Y. Yoshida, R. E. Moore, and V. J. Paul. 2000. Isolation and structure of the cytotoxin lyngbyabellin B and absolute configuration of lyngbyapeptin A from the marine cyanobacterium Lyngbya majuscula. J. Nat. Prod. 63:1437-1439.
679.3	340.15	678.3	Aeruginosin 678	aeruginosin	To be determied	To be determied	140(Choi-immonium ion) 122(dehydrated derivative)	Microcystis colonies	Welker et al., 2004. Diversity and distribution of Microcystis (Cyanobacteria) oligopeptide chemotypes from natural communities studied by single- colony mass spectrometry. Microbiology : 150, 1785-1800
681.361	341.181	680.361	Aeruginosin 103-A	aeruginosin	C35H48N6O8	Hpla-Tyr-Choi-AcArgal		Microcystis viridis	Kodani, S., K. Ishida, and M. Murakami. 1998. Aeruginosin 103-A, a thrombin inhibitor from the cyanobacterium Microcystis viridis. J. Nat. Prod. 61:1046-1048.
686.359	343.679	685.359	Ulongamide F	cyanobactine	To be determied	[MVal-Tyr-Hmpa-Amha-dhydCys-Ala]		Lyngbya	Luesch, H., P. G. Williams, W. Y. Yoshida, R. E. Moore, and V. J. Paul. 2002. Ulongamides A-F, new beta-amino acid-containing cyclodepsipeptides from palauan collections of the marine cyanobacterium Lyngbya sp. J. Nat. Prod. 65:996-1000.
687.29	344.145	686.29	Aeruginosin 686	aeruginosin	To be determied	ClHpla–Tyr–Choi–Argal		Microcystis sp.	Welker et al., 2006. Detection and identification of oligopeptides in Microcystis (cyanobacteria) colonies : Toward an understanding of metabolic diversity. Peptides. Volume 27, Issue 9 : 2090–2106
687.291	344.145	686.291	Aeruginosin 102+Cl-SO3		To be determied	ClHpla-Tyr-Choi-Argal
689.2	345.1	688.2	Aeruginosin GE686	aeruginosin	C29H44BrClN6O6	Cl,BrHpla-Ile-Agm	687.2285 689.2256 691.2254 (5:8:3)	Microcystis aeruginosa	Elkobi-Peer S, Faigenbaum R, Carmeli S. 2012. Bromine- and Chlorine-Containing Aeruginosins from Microcystis aeruginosa Bloom Material Collected in Kibbutz Geva, Israel. J Nat Prod. 75(12):2144-51.
689.24	345.12	688.24	Cryptophycin-31	cryptophycin	To be determied	[EhmpoeaCl,Cl,mTyrmβAlaLeua]		Nostoc
689.274	345.137	688.274	Aeruginosin 98-A	aeruginosin	C29H45ClN6O9S	ClHpla-Ile-SuChoi-Agm		Microcystis	Murakami, M., K. Ishida, T. Okino, Y. Okita, H. Matsuda, and K. Yamaguchi. 1995. Aeruginosins 98-A and B, trypsin inhibitors from the blue-green alga Microcystis aeruginosa (NIES-98). Tetrahedron Letters 36:2785-2788.
691.17	346.085	690.17	Lyngbyabellin A	diverse	C29H40Cl2N4O7S2	GlyIledhCysCl,Cl,m,m,hyOAh,hisoBAdhCys		Lyngbya	Luesch, H., W. Y. Yoshida, R. E. Moore, V. J. Paul, and S. L. Mooberry. 2000. Isolation, structure determination, and biological activity of lyngbyabellin A from the marine cyanobacterium Lyngbya majuscula. J. Nat. Prod. 63:611-615.
691.405	346.203	690.405	Aeruginoside 126B	aeruginosin	C34H54N6O9	Plac-Leu-XylChoi-Agm		Planktothrix agardhii	Ishida K, Christiansen G, Yoshida WY, Kurmayer R, Welker M, Valls N, Bonjoch J, Hertweck C, Börner T, Hemscheidt T, Dittmann E. 2007. Biosynthesis and structure of aeruginoside 126A and 126B, cyanobacterial peptide glycosides bearing a 2-carboxy-6-hydroxyoctahydroindole moiety. Chem Biol. 14(5):565-76.
692.312	346.656	691.312	Ulongamide C	cyanobactine	To be determied	[MPhe-MTyr-LA-Amha-dhydCys-Ala]		Lyngbya	Luesch, H., P. G. Williams, W. Y. Yoshida, R. E. Moore, and V. J. Paul. 2002. Ulongamides A-F, new beta-amino acid-containing cyclodepsipeptides from palauan collections of the marine cyanobacterium Lyngbya sp. J. Nat. Prod. 65:996-1000.
698.377	349.688	697.377	Microginin T2	microginin	C36H51N5O9	Ahda-Ala-Pro-Tyr-Tyr-		Microcystis	Kodani, S., S. Suzuki, K. Ishida, and M. Murakami. 1999. Five new cyanobacterial peptides from water bloom materials of lake Teganuma (Japan). FEMS Microbiology Letters 178:343-348.
698.395	349.698	697.395	Lyngbyapeptin A	cyclic	To be determied	[---moBeA-M,mTyr-MLeu-MIle-Pro-thz]		Lyngbya	Klein, D; Braekman, JC; Daloze, D; Hoffmann, L; Castillo, G; Demoulin, V. 1999. Lyngbyapeptin A, a modified tetrapeptide from Lyngbya bouillonii (Cyanophyceae). Tetrahedron Lett, 40: 695-696
704.439	352.719	703.439	Carmabin A	diverse	C40H57N5O6	m,mDyA-MPhe-Ala-MAla-M,m,NH2Tyr-		Lyngbya	Hooper, G. J., J. Orjala, R. C. Schatzman, and W. H. Gerwick. 1998. Carmabins A and B, new lipopeptides from the Carribean cyanobacterium Lyngbya majuscula. J. Nat. Prod. 61:529-533.
704.46	352.73	703.46	Microginin 91-C	microginin	C37H61N5O8	Ahda-Ile-MLeu-Pro-Tyr-		Microcystis	Ishida, K., T. Kato, M. Murakami, M. Watanabe, and M. F. Watanabe. 2000. Microginins, zinc metalloproteases inhibitors from the cyanobacterium Microcystis aeruginosa. Tetrahedron 56:8643-8656.
712.4	356.7	711.4	Microginine 711 711	microginin	To be determied	Ahda–Hty–Ala–Pro–Tyr		Microcystis sp.	Welker et al., 2006. Detection and identification of oligopeptides in Microcystis (cyanobacteria) colonies : Toward an understanding of metabolic diversity. Peptides. Volume 27, Issue 9 : 2090–2104
714.26	357.63	713.26	Microginin	microginin	C37H55N5O9	Ahda-Ala-Val-MTyr-Tyr-		Microcysis	Okino, T., H. Matsuda, M. Murakami, and K. Yamaguchi. 1993. Microginin, an angiotensin-converting enzyme inhibitor from the blue-green alga Microcystis aeruginosa. Tetrahedron Letters 34:501-504.
714.3	357.65	713.3	Microginine Microginine	microginin	C37H55N5O9	Ahda–Ala–Val–MeTyr–Tyr		Microcystis sp.	Welker et al., 2006. Detection and identification of oligopeptides in Microcystis (cyanobacteria) colonies : Toward an understanding of metabolic diversity. Peptides. Volume 27, Issue 9 : 2090–2108
715.406	358.203	714.406	Aeruginoside 126A	aeruginosin	C36H55N6O9	Plac-Leu-XylChoi-Aeap		Planktothrix agardhii	Ishida K, Christiansen G, Yoshida WY, Kurmayer R, Welker M, Valls N, Bonjoch J, Hertweck C, Börner T, Hemscheidt T, Dittmann E. 2007. Biosynthesis and structure of aeruginoside 126A and 126B, cyanobacterial peptide glycosides bearing a 2-carboxy-6-hydroxyoctahydroindole moiety. Chem Biol. 14(5):565-76.
717.268	359.134	716.268	Aeruginosin 89-B	aeruginosin	C30H45ClN6O10S	Su,ClHpla-Leu-Choi-Argal	m/z= 637.3 [M-SO3+H]	Microcystis	Ishida, K., Y. Okita, H. Matsuda, T. Okino, and M. Murakami. 1999. Aeruginosins, protease inhibitors from the cyanobacterium Microcystis aeruginosa. Tetrahedron 55:10971-10988.
717.268	359.134	716.268	Aeruginosin 89-A	aeruginosin	C30H45ClN6O10S	Su,ClHpla-Leu-Choi-Argal	m/z= 637.3 [M-SO3+H]	Microcystis	Ishida, K., Y. Okita, H. Matsuda, T. Okino, and M. Murakami. 1999. Aeruginosins, protease inhibitors from the cyanobacterium Microcystis aeruginosa. Tetrahedron 55:10971-10988.
721.414	361.207	720.414	Aeruginosin NOL5	aeruginosin	C35H56N6O10	Hex-Tyr-Choi-P-Argol		Nodularia spumigena	Fewer D.P., Jokela J., Paukku E., Österholm J., Wahlsten M., Permi P., Aitio O., Rouhiainen L., Gomez-Saez G.V., Sivonen K. 2013. New structural variants of aeruginosin produced by the toxic bloom forming cyanobacterium Nodularia spumigena. PLoS ONE.
722.449	361.725	721.449	Carmabid B	diverse	C40H59N5O7	m,mDoaMPheAlaMAlam,MTyr-NH2		Lyngbya	Hooper, G. J., J. Orjala, R. C. Schatzman, and W. H. Gerwick. 1998. Carmabins A and B, new lipopeptides from the Carribean cyanobacterium Lyngbya majuscula. J. Nat. Prod. 61:529-533.
723.235	362.117	722.235	Aeruginosin 101	aeruginosin	C29H44Cl2N6O9S	Cl,ClHpla-Ile-SuChoi-Agm	m/z= 643.3 [M-SO3+H]	Microcystis aeruginosa	Ishida, K., Y. Okita, H. Matsuda, T. Okino, and M. Murakami. 1999. Aeruginosins, protease inhibitors from the cyanobacterium Microcystis aeruginosa. Tetrahedron 55:10971-10988.
723.434	362.217	722.434	Antanapeptin D	depsipeptides	C40H58N4O8	[Pro-MVal-Hmoya-Val-MPhe-Hiva-]		Lyngbya	Nogle, L. M. and W. H. Gerwick. 2002. Isolation of four new cyclic depsipeptides, antanapeptins A-D, and dolostatin 16 from a Madagascan collection of Lyngbya majuscula. J. Nat. Prod. 65:21-24.
726.408	363.704	725.408	Microginin FR 5	microginin	To be determied	Ahda-Val-Pro-Tyr-Tyr-		Microcystis bloom	Neumann,U. et al. unpubl.
728.387	364.694	727.387	Microginin FR 3	microginin	To be determied	Ahda-Thr-Pro-Tyr-Tyr-		Microcystis bloom	Neumann,U. et al. unpubl.
728.423	364.712	727.423	Microginin FR 1	microginin	To be determied	Ahda-Ala-MLeu-Tyr-Tyr-		Microcystis bloom	Neumann U, Forchert A, Flury T, Weckesser J (1997) Microginin FR1, a linear peptide from a water bloom of MIcrocystis aeruginosa. FEMS Microbiology Letters 153:475-478
728.423	364.712	727.423	Cyanostatin A	microginin	To be determied	Ahda-Ala-Val-MTyr-Hty-		Microcystis bloom	Codd et al. 2003 ISPP Tokyo Japan
732.338	366.669	731.338	Microginin T1	microginin	C36H50ClN5O9	ClAhda-Ala-Pro-Tyr-Tyr-		Microcystis	Kodani, S., S. Suzuki, K. Ishida, and M. Murakami. 1999. Five new cyanobacterial peptides from water bloom materials of lake Teganuma (Japan). FEMS Microbiology Letters 178:343-348.
732.491	366.746	731.491	Microcolin B	cyclic	C39H65N5O8	[m,mOA-MLeu-AcThr-MVal-Pro-Pmp--]		Lyngbya	Carmeli, S., R. E. Moore, and G. M. L. Patterson. 1991. Mirabimides A-D, new N-acylpyrrolinones from the blue-green alga Scytonema mirabile. Tetrahedron 47:2087-2096.
733.176	367.088	732.176	Aeruginosin GE730	aeruginosin	C29H44Br2N6O6	Br,BrHpla-Ile-Agm	731.1768 733.1755 735.1782 (1:2:1)	Microcystis aeruginosa	Elkobi-Peer S, Faigenbaum R, Carmeli S. 2012. Bromine- and Chlorine-Containing Aeruginosins from Microcystis aeruginosa Bloom Material Collected in Kibbutz Geva, Israel. J Nat Prod. 75(12):2144-51.
733.223	367.112	732.223	Aeruginosin 98-C	aeruginosin	C29H45N6O9SBr	BrHpla-Ile-SuChoi-Agm		Microcystis aeruginosa	Ishida, K., Y. Okita, H. Matsuda, T. Okino, and M. Murakami. 1999. Aeruginosins, protease inhibitors from the cyanobacterium Microcystis aeruginosa. Tetrahedron 55:10971-10988.
733.287	367.143	732.287	Aeruginosin 102-B	aeruginosin	C33H44N6O11S	SuHpla-Tyr-Choi-Argal		Microcystis viridis	Matsuda, H., T. Okino, M. Murakami, and K. Yamaguchi. 1996. Aeruginosins 102-A and B, new thrombin inhibitors from the cyanobacterium Microcystis viridis (NIES-102). Tetrahedron 52:14501-14506.
733.287	367.143	732.287	Aeruginosin 102-A	aeruginosin	C33H44N6O11S	SuHpla-Tyr-Choi-Argal		Microcystis viridis	Matsuda, H., T. Okino, M. Murakami, and K. Yamaguchi. 1996. Aeruginosins 102-A and B, new thrombin inhibitors from the cyanobacterium Microcystis viridis (NIES-102). Tetrahedron 52:14501-14506.
733.512	367.256	732.512	Malevamide D	diverse	To be determied	PpdDapMmmahaValM,MIle		Symploca	Horgen, F. D., W. Y. Yoshida, and P. J. Scheuer. 2000. Malevamides A-C, new depsipeptides from the marine cyanobacterium Symploca laete-viridis. J. Nat. Prod. 63:461-467.
737.404	369.202	736.404	Aeruginosin 736	aeruginosin	C35H55N6O11	Hpla-Leu-(Gluc)-OHChoi-Agm		Nostoc sp.	Sanz, M.; Andreote, A.P.D.; Fiore, M.F.; Dörr, F.A.; Pinto, E. Structural Characterization of New Peptide Variants Produced by Cyanobacteria from the Brazilian Atlantic Coastal Forest Using Liquid Chromatography Coupled to Quadrupole Time-of-Flight Tandem Mass Spectrometry. Mar. Drugs 2015, 13, 3892-3919
737.447	369.224	736.447	Antanapeptin A	depsipeptides	C41H60N4O8	[Pro-MIle-Hmoya-Val-MPhe-Hiva-]		Lyngbya	Nogle, L. M. and W. H. Gerwick. 2002. Isolation of four new cyclic depsipeptides, antanapeptins A-D, and dolostatin 16 from a Madagascan collection of Lyngbya majuscula. J. Nat. Prod. 65:21-24.
738.421	369.71	737.421	Microginin 91-D	microginin	C37H60ClN5O8	ClAhda-Ile-MLeu-Pro-Tyr-		Microcystis	Ishida, K., T. Kato, M. Murakami, M. Watanabe, and M. F. Watanabe. 2000. Microginins, zinc metalloproteases inhibitors from the cyanobacterium Microcystis aeruginosa. Tetrahedron 56:8643-8656.
739.464	370.232	738.464	Antanapeptin B	depsipeptides	C41H62N4O8	[Pro-MIle-*1Hmoya-Val-MPhe-Hiva-]		Lyngbya	Nogle, L. M. and W. H. Gerwick. 2002. Isolation of four new cyclic depsipeptides, antanapeptins A-D, and dolostatin 16 from a Madagascan collection of Lyngbya majuscula. J. Nat. Prod. 65:21-24.
740.423	370.712	739.423	Microginin FR 6	microginin	To be determied	MAhda-Val-Pro-Tyr-Tyr-		Microcystis bloom	Neumann,U. et al. unpubl.
741.481	371.241	740.481	Antanapeptin C	depsipeptides	To be determied	[Pro-MIle-*2Hmoya-Val-MPhe-Hiva-]		Lyngbya	Nogle, L. M. and W. H. Gerwick. 2002. Isolation of four new cyclic depsipeptides, antanapeptins A-D, and dolostatin 16 from a Madagascan collection of Lyngbya majuscula. J. Nat. Prod. 65:21-24.
742.403	371.701	741.403	Microginin FR 4	microginin	To be determied	MAhda-Thr-Pro-Tyr-Tyr-		Microcystis bloom	Neumann,U. et al. unpubl.
742.439	371.72	741.439	Microginin FR 2	microginin	To be determied	MAhda-Ala-MLeu-Tyr-Tyr-		Microcystis bloom	Neumann,U. et al. unpubl.
742.439	371.72	741.439	Nostoginin BN741		To be determied	Ahoa-Val-MIle-MTyr-Tyr-		Nostoc	Ploutno, A. and Carmeli, S. (2002) Modified peptides from a water bloom of the cyanobacterium Nostoc sp. Tetrahedron 58, 9949-9957.
744.418	372.709	743.418	Microginin FR 7	microginin	To be determied	Ahda-Ser-MLeu-Tyr-Tyr-		Microcystis bloom	Neumann,U. et al. unpubl.
747.429	374.215	746.429	Aeruginosin NAL4	aeruginosin	C37H58N6O10	Oct-Tyr-Vhoi-P-Argal		Nodularia spumigena	Fewer D.P., Jokela J., Paukku E., Österholm J., Wahlsten M., Permi P., Aitio O., Rouhiainen L., Gomez-Saez G.V., Sivonen K. 2013. New structural variants of aeruginosin produced by the toxic bloom forming cyanobacterium Nodularia spumigena. PLoS ONE.
747.49	374.245	746.49	Symplostatin 3	cyanopeptolin	C40H66N4O9	NA		Symploca hydnoides	Luesch, H., W. Y. Yoshida, R. E. Moore, V. J. Paul, S. L. Mooberry, and T. H. Corbett. 2002. Symplostatin 3, a new dolostatin 10 analogue from the marine cyanobacterium Symploca sp. VP452. J. Nat. Prod. 65:16-20.
748.486	374.743	747.486	Microcolin A	cyclic	C39H65N5O9	[m,mOA-MLeu-AcThr-MVal-hPro-Pmp--]		Lyngbya	Carmeli, S., R. E. Moore, and G. M. L. Patterson. 1991. Mirabimides A-D, new N-acylpyrrolinones from the blue-green alga Scytonema mirabile. Tetrahedron 47:2087-2096.
749	375	748	Aeruginosin NOL6	aeruginosin	C37H60N6O10	Oct-Tyr-Choi-P-Argol		Nodularia spumigena	Fewer D.P., Jokela J., Paukku E., Österholm J., Wahlsten M., Permi P., Aitio O., Rouhiainen L., Gomez-Saez G.V., Sivonen K. 2013. New structural variants of aeruginosin produced by the toxic bloom forming cyanobacterium Nodularia spumigena. PLoS ONE.
749.424	375.212	748.424	Microginin FR 10	microginin	To be determied	Ahda-Val-Pro-Tyr-Trp-		Microcystis bloom	Fastner,J. et al. unpub.
751.403	376.201	750.403	Microginin FR 9	microginin	To be determied	Ahda-Thr-Pro-Tyr-Trp-		Microcystis bloom	Fastner,J. et al. unpub.
753.404	377.202	752.404	Aeruginosin 752	aeruginosin	C35H55N6O12	Hpla-Leu-(Hex)Choi-Agma		Nostoc sp.	Sanz, M.; Andreote, A.P.D.; Fiore, M.F.; Dörr, F.A.; Pinto, E. Structural Characterization of New Peptide Variants Produced by Cyanobacteria from the Brazilian Atlantic Coastal Forest Using Liquid Chromatography Coupled to Quadrupole Time-of-Flight Tandem Mass Spectrometry. Mar. Drugs 2015, 13, 3892-3919
754.439	377.72	753.439	Cyanostatin B	microginin	C40H59N5O9	Ahda-Tyr-MIle-MPro-Tyr-		Microcystis bloom	Codd et al. 2003 ISPP Tokyo Japan
755.375	378.187	754.375	new theor. Aeruginosin	aeruginosin	To be determied	Cl,mHpla-PentLeu-Choi-Agm		Planktothrix sp.	Welker M, Christiansen G, von Döhren H. 2004. Diversity of coexisting Planktothrix (cyanobacteria) chemotypes deduced by mass spectral analysis of microystins and other oligopeptides. Arch Microbiol. 182(4):288-98.
756.458	378.729	755.458	Microginin SD755	microginin	C40H61N5O9	MAhda-Val-MIle-MTyr-Tyr-		Microcystis	Reshef, V. and S. Carmeli. 2001. Protease inhibitors from a water bloom of the cyanobacterium Microcystis aeruginosa. Tetrahedron 57:2885-2894.
757.43	379.215	756.43	Nostocyclopeptide A1	proline-ring	C37H56N8O9	[mPro-Leu-Tyr-Gly-Gln-Ile-Ser]		Nostoc	Golakoti, T., W. Y. Yoshida, S. Chaganty, and R. E. Moore. 2001. Isolation and structure determination of Nostocyclopeptides A1 and A2 from the terrestrial cyanobacterium Nostoc sp. ATCC53789. J. Nat. Prod. 64:54-59.
758.366	379.683	757.366	Microginin 299 D	microginin	C36H57Cl2N5O8	Cl2Ahda-Val-MVal-MTyr-Pro-		Microcystis	Ishida, K., H. Matsuda, and M. Murakami. 1998. Four new microginins, linear peptides from the cyanobacterium Microcystis aeruginosa. Tetrahedron 54:13475-13484.
758.4	379.7	757.4	Microginine 757	microginin	To be determied	Ahda–Thr–MeLeu–Tyr–Tyr		Microcystis sp.	Welker et al., 2006. Detection and identification of oligopeptides in Microcystis (cyanobacteria) colonies : Toward an understanding of metabolic diversity. Peptides. Volume 27, Issue 9 : 2090–2106
760.461	380.73	759.461	Anabaenopeptin I	anabaenopeptin	C38H61N7O9	[Leu-MAla-Hty-Val-Lys]-CO-Ile		Aphanizomenon flos-aquae	Murakami, M., S. Suzuki, Y. Itou, S. Kodani, and K. Ishida. 2000. New anabaenopeptins, potent carboxypeptidase-A inhibitors from the cyanobacterium Aphanizomenon flos-aquae. J. Nat. Prod. 63:1280-1282.
763.594	382.297	762.594	Caylobolide A		To be determied				MacMillan, J. B. and T. F. Molinski. 2002. Caylobolide A, a unique 36-membered macrolactone from a Bahamian Lyngbya majuscula. Organic Letters 4:1535-1538.
765.4	383.2	764.4	Aeruginosin nouvelle	aeruginosin	To be determied	To be determied		Planktothrix sp.	Welker M, Christiansen G, von Döhren H. 2004. Diversity of coexisting Planktothrix (cyanobacteria) chemotypes deduced by mass spectral analysis of microystins and other oligopeptides. Arch Microbiol. 182(4):288-98.
765.4	383.2	764.4	Microginine 764 764	microginin	To be determied	MeAhda–Thr–Pro–Tyr–Trp		Microcystis sp.	Welker et al., 2006. Detection and identification of oligopeptides in Microcystis (cyanobacteria) colonies : Toward an understanding of metabolic diversity. Peptides. Volume 27, Issue 9 : 2090–2107
767.383	384.191	766.383	Aeruginosin 766	aeruginosin	C35H55N6O13	Hpla-Leu-(Hex)-OHChoi-Agm		Nostoc sp.	Sanz, M.; Andreote, A.P.D.; Fiore, M.F.; Dörr, F.A.; Pinto, E. Structural Characterization of New Peptide Variants Produced by Cyanobacteria from the Brazilian Atlantic Coastal Forest Using Liquid Chromatography Coupled to Quadrupole Time-of-Flight Tandem Mass Spectrometry. Mar. Drugs 2015, 13, 3892-3919
768.418	384.709	767.418	Motupurin	microcystin	To be determied	[--mAsp-Val-Adda-Glu-MDhb]			de Silva, E. D., D. E. Williams, R. J. Andersen, H. Klix, and T. M. Allen. 1992. Motuporin, a potent protein phosphatase inhibitor isolated from the Papua New Guinea sponge Theonella swinhoei Gray. Tetrahedron Letters 33:1561-1564.
768.455	384.727	767.455	Microginin FR 8	microginin	To be determied	MAhda-Pro-MLeu-Tyr-Tyr-		Microcystis bloom	Fastner,J. et al. unpub.
768.5	384.75	767.5	Microginine 767 767	microginin	To be determied	MeAhda–Tyr–MeIle–Pro–Tyr		Microcystis sp.
769.2	385.1	768.2	Aeruginosin GE766	aeruginosin	C29H44BrClN6O9S	Cl,BrHpla-Ile-SuChoi-Agm		Microcystis aeruginosa	Elkobi-Peer S, Faigenbaum R, Carmeli S. 2012. Bromine- and Chlorine-Containing Aeruginosins from Microcystis aeruginosa Bloom Material Collected in Kibbutz Geva, Israel. J Nat Prod. 75(12):2144-51.
770.47	385.735	769.47	Microginin FR 13	microginin	To be determied	MAhda-Val-Ile/Leu-MTyr-Tyr-		Microcystis bloom	Fastner,J. et al. unpub.
770.47	385.735	769.47	Microginin 478	microginin	C41H63N5O9	MAhda-Val-MVal-MTyr-Tyr-	[M-H]-=768.4517 MeAhda–Val–MeVal–Tyr–Tyr	Microcystis	Ishida, K., H. Matsuda, and M. Murakami. 1998. Four new microginins, linear peptides from the cyanobacterium Microcystis aeruginosa. Tetrahedron 54:13475-13484.
771.3	386.15	770.3	Kasumigamide B		To be determied				Welker et al., 2006. Detection and identification of oligopeptides in Microcystis (cyanobacteria) colonies : Toward an understanding of metabolic diversity. Peptides. Volume 27, Issue 9 : 2090–2127
771.4	386.2	770.4	Kasumigamide O		To be determied	Oxygen deficient variant			Welker et al., 2004. Diversity and distribution of Microcystis (Cyanobacteria) oligopeptide chemotypes from natural communities studied by single- colony mass spectrometry. Microbiology : 150, 1785-1825
771.466	386.233	770.466	Tasipeptin A	cyanopeptolin	To be determied	[Leu-Ahp-Leu-MPhe-Val-O-Thr]-BA--		Symploca	Williams, P. G., Yoshida, W. Y., Moore, R. E., and Paul, V. J. (2003) Tasipeptins A and B: New cytotoxic depsipeptides from the marine cyanobacterium Symploca sp. J. Nat. Prod. 66, 620-624.
771.5	386.25	770.5	Tasipeptins B Tasipeptins B	cyanopeptolin	To be determied	m/z [M + Na] + 793.4454		Symploca sp.	Williams, P. G. et al., 2003. Tasipeptins A and B New cytotoxic depsipeptides from the marine cyanobacterium Symploca sp.
772.382	386.691	771.382	Microginin 91-E	microginin	C37H59Cl2N5O8	Cl2Ahda-Ile-MLeu-Pro-Tyr-	142 (Adha, R=CH3 ou 128 si R=H)	Microcystis	Ishida, K., T. Kato, M. Murakami, M. Watanabe, and M. F. Watanabe. 2000. Microginins, zinc metalloproteases inhibitors from the cyanobacterium Microcystis aeruginosa. Tetrahedron 56:8643-8656.
772.405	386.703	771.405	Microginin 99-A	microginin	C40H58ClN5O8	ClAhda-Tyr-Leu-MTyr-Pro-	142 (Adha, R=CH3 ou 128 si R=H)	Microcystis	Ishida, K., H. Matsuda, and M. Murakami. 1998. Four new microginins, linear peptides from the cyanobacterium Microcystis aeruginosa. Tetrahedron 54:13475-13484.
772.476	386.738	771.476	Micropeptin MZ771 MZ771	cyanopeptolin	C38H61N9O8	[Arg-Amp-Ile-MPhe-Ile-O-Thr]-Su,SuGA-		Microcystis sp.	Zafrir E, Carmeli S. 2010. Micropeptins from an Israeli fishpond water bloom of the cyanobacterium Microcystis sp. J Nat Prod. 73:352-8.
777.476	389.238	776.476	Aeruginosin NOL7	aeruginosin	C39H64N6O10	Dec-Tyr-Choi-P-Argol		Nodularia spumigena	Fewer D.P., Jokela J., Paukku E., Österholm J., Wahlsten M., Permi P., Aitio O., Rouhiainen L., Gomez-Saez G.V., Sivonen K. 2013. New structural variants of aeruginosin produced by the toxic bloom forming cyanobacterium Nodularia spumigena. PLoS ONE.
784.486	392.743	783.486	Microginin FR 12	microginin	To be determied	MAhda-Val-MLeu-MTyr-Tyr-		Microcystis bloom	Fastner,J. et al. unpub.
785.5	393.25	784.5	Dolastatin 10	cyanopeptolin	C42H68N6O6S	[-M,MVal-Val-Dil-Dap-Doe--]		Symploca	Luesch, H., R. E. Moore, V. J. Paul, S. L. Mooberry, and T. H. Corbett. 2001. Isolation of dolastatin 10 from the marine cyanobacterium Symploca species VP642 and total stereochemistry and biological evaluation of its analogue symplostatin 1. J. Nat. Prod. 64:907-910.
787.383	394.192	786.383	Kasumigamide	diverse	C40H50N8O9	PlaβAlaAhipaphSerArg		Microcystis aeruginosa	Ishida, K. and M. Murakami. 2000. Kasumigamide, an antialgal peptide from the cyanobacterium Microcystis aeruginosa. Journal of Organic Chemistry 65:5898-5900.
788.4	394.7	787.4	Microginine GH787 GH787	microginin	To be determied			Microcystis spp	Lifshits, M. et al., 2011. Protease inhibitors from three fishpond water blooms of Microcystis spp
791.415	396.207	790.415	Nostocyclopeptide A2	proline-ring	C40H54N8O9	[mPro-Phe-Tyr-Gly-Gln-Ile-Ser]		Nostoc	Golakoti, T., W. Y. Yoshida, S. Chaganty, and R. E. Moore. 2001. Isolation and structure determination of Nostocyclopeptides A1 and A2 from the terrestrial cyanobacterium Nostoc sp. ATCC53789. J. Nat. Prod. 64:54-59.
792.466	396.733	791.466	Schizopeptin 791	anabaenopeptin	C42H61N7O8	[Phe-MAla-Hph-Ile-Lys]-CO-Ile		Schizothrix sp.	Reshef, V. and S. Carmeli. 2002. Schizopeptin 791, a new anabeanopeptim-like cyclic peptide from the cyanobacterium Schizothrix sp. J. Nat. Prod. 65:1187-1189.
794.445	397.723	793.445	Anabaenopeptin J	anabaenopeptin	C41H59N7O9	[Phe-MAla-Hty-Val-Lys]-CO-Ile		Aphanizomenon flos-aquae	Murakami, M., H. J. Shin, H. Matsuda, K. Ishida, and K. Yamaguchi. 1997. A cyclic peptide, anabaenopeptin B, from the cyanobacterium Planktothrix agardhii. Phytochemistry 44:449-452.
796.486	398.743	795.486	Deoxymajusculamide D	cyclic	C43H65N5O9	[m,mOA-M,mTyr-AcThr-MVal-Pro-Pmp--]		Lyngbya	Moore, R. E. and M. Entzeroth. 1988. Majusculamide D and desoxymajusculamide D, two cytotoxins from Lyngbya majuscula. Phytochemistry 27:3101-3103.
799.52	400.26	798.52	Symplostatin 1	cyanopeptolin	To be determied	[-M,MIle-Val-Dil-Dap-Doe--]		Symploca hydnoides	Harrigan, G. G., H. Luesch, W. Y. Yoshida, R. E. Moore, D. G. Nagle, V. J. Paul, S. L. Mooberry, T. H. Corbett, and F. A. Valeriote. 1998. Symplostatiin 1: a dolostatin 10 analogue from the marine cyanobacterium Symmploca hypnoides. J. Nat. Prod. 61:1075-1077.
803.44	402.22	802.44	Anabaenopeptin new	anabaenopeptin	C42H59N8O8				Sanz, M.; Andreote, A.P.D.; Fiore, M.F.; Dörr, F.A.; Pinto, E. Structural Characterization of New Peptide Variants Produced by Cyanobacteria from the Brazilian Atlantic Coastal Forest Using Liquid Chromatography Coupled to Quadrupole Time-of-Flight Tandem Mass Spectrometry. Mar. Drugs 2015, 13, 3892-3919.
804.5	402.75	803.5	Peptide class ?		To be determied	not be assigned			Welker et al., 2004. Diversity and distribution of Microcystis (Cyanobacteria) oligopeptide chemotypes from natural communities studied by single- colony mass spectrometry. Microbiology : 150, 1785-1816
805.321	403.16	804.321	Aeruginosin 205 A/B	aeruginosin	C34H53ClN6O12S	SuPla-XylHyleu-ClChoi-Agm	725.0 727.0 805.0 807.0 575.1	Planktothrix agardhii	Shin, H. J., H. Matsuda, M. Murakami, and K. Yamaguchi. 1997. Aeruginosins 205A and -B, serine protease inhibitory glycopeptides from the cyanobacterium Oscillatoria agadhii (NIES-205). J. org. Chem. 62:1810-1813.
806.366	403.683	805.366	Microginin 99-B	microginin	C40H57Cl2N5O8	Cl2Ahda-Tyr-Leu-MTyr-Pro-	142 (Adha, R=CH3 ou 128 si R=H)	Microcystis	Ishida, K., H. Matsuda, and M. Murakami. 1998. Four new microginins, linear peptides from the cyanobacterium Microcystis aeruginosa. Tetrahedron 54:13475-13484.
808.461	404.73	807.461	Anabaenopeptin Nouvelle anabaenopeptine	anabaenopeptin	C42H61N7O9	[Phe-MeAla-Hty-Ile-Lys]-CO-Ile	790.0 780.0 762.0 695.0 677.0 651.0 649.0 631.0 546.0 518.0 500.0 417.0 405.0 376.0 361.0 263.0 231.0 120.0 107.0 84.0 58.0	Nodularia spumigena	Mazur-Marzec H, Kaczkowska MJ, Agata Blaszczyk A, Akcaalan R, Spoof L, et al. 2013. Diversity of peptides produced by Nodularia spumigena from various geographical regions. Mar Drugs 11: 1–19.
808.486	404.743	807.486	Pitipeptolide A	proline-ring	C44H65N5O9	[Pro-Ile-Gly-Dhoya-Val-MPhe-Hmp]		Lyngbya	Luesch, H., R. Pangilinan, W. Y. Yoshida, R. E. Moore, and V. J. Paul. 2001. Pitipeptolides A and B, new cyclodepsipeptides from the marine cyanobacterium Lyngbya majuscula. J. Nat. Prod. 64 :304-307.
809.456	405.228	808.456	Anabaenopeptin C	anabaenopeptin	C41H60N8O9	[Phe-MAla-Hty-Val-Lys]-CO-Lys		Anabaena	Harada, K.-I., K. Fujii, T. Shimada, M. Suzuki, H. Sano, and K. Adachi. 1995. Two cyclic peptides, anabaenopeptins, a third group of bioactive compounds from the cyanobacterium Anabaena flos-aquae NRC 525-17. Tetrahedron Letters 36:1511-1514.
809.518	405.259	808.518	Ulongapeptin	diverse	To be determied	ValMPheMValValMValLAAMO
810.502	405.751	809.502	Pitipeptolide B	proline-ring	C44H67N5O9	[Pro-Ile-Gly-Dhoea-Val-MPhe-Hmp]		Lyngbya	Luesch, H., R. Pangilinan, W. Y. Yoshida, R. E. Moore, and V. J. Paul. 2001. Pitipeptolides A and B, new cyclodepsipeptides from the marine cyanobacterium Lyngbya majuscula. J. Nat. Prod. 64 :304-307.
811	406	810	[dMeAsp3]Nodularin [dMeAsp3] Nodularine	microcystin	C40H58N8O10	Cyclo[Asp-Arg-Adda-Glu-Mdhb]		Nodularia spumigena	Mazur-Marzec H, Kaczkowska MJ, Agata Blaszczyk A, Akcaalan R, Spoof L, et al. 2013. Diversity of peptides produced by Nodularia spumigena from various geographical regions. Mar Drugs 11: 1–19.
811.1	406.05	810.1	Aeruginosin GE810	aeruginosin	C29H45Br2N6O9S	Br,BrHpla-Ile-SuChoi-Agm		Microcystis aeruginosa	Elkobi-Peer S, Faigenbaum R, Carmeli S. 2012. Bromine- and Chlorine-Containing Aeruginosins from Microcystis aeruginosa Bloom Material Collected in Kibbutz Geva, Israel. J Nat Prod. 75(12):2144-51.
811.435	406.218	810.435	Nodularin 4	microcystin	C40H58N8O10	[--mAsp-Arg-Adda-Glu-MDhb]		Nodularia	Namikoshi, M., B. W. Choi, R. Sakai, F. Sun, K. L. Rinehart, W. R. Evans, W. W. Carmichael, P. Cruz, M. H. G. Munro, and J. W. Blunt. 1994. New nodularins: a general method for structure assignement. J. org. Chem. 59:2349-2357.
811.435	406.218	810.435	Nodularin 3	microcystin	C40H58N8O10	[--mAsp-Arg-dmAdda-Glu-MDhb]		Nodularia	Namikoshi, M., B. W. Choi, R. Sakai, F. Sun, K. L. Rinehart, W. R. Evans, W. W. Carmichael, P. Cruz, M. H. G. Munro, and J. W. Blunt. 1994. New nodularins: a general method for structure assignement. J. org. Chem. 59:2349-2357.
812.481	406.74	811.481	Majusculamide D	cyclic	C43H65N5O10	[m,mOA-M,mTyr-AcThr-MVal-hPro-Pmp--]		Lyngbya
821.5	411.25	820.5	Anabaenopeptin 820	anabaenopeptin	To be determied	Arg-CO-[Lys-Val-HPhe-MeAla-Phe]			Welker et al., 2006. Detection and identification of oligopeptides in Microcystis (cyanobacteria) colonies : Toward an understanding of metabolic diversity. Peptides. Volume 27, Issue 9 : 2090–2103
823.447	412.224	822.447	Aeruginosin 822	aeruginosin	C39H63N6O13	Hpla-Leu-(Hex,But)-OHChoi-Agm		Nostoc sp.	Sanz, M.; Andreote, A.P.D.; Fiore, M.F.; Dörr, F.A.; Pinto, E. Structural Characterization of New Peptide Variants Produced by Cyanobacteria from the Brazilian Atlantic Coastal Forest Using Liquid Chromatography Coupled to Quadrupole Time-of-Flight Tandem Mass Spectrometry. Mar. Drugs 2015, 13, 3892-3919
823.5	412.25	822.5	Anabaenopeptin new 5	anabaenopeptin	To be determied			Planktothrix	Entfellner E, Frei M, Christiansen G, Deng L, Blom J, Kurmayer R. (2017) Evolution of Anabaenopeptin Peptide Structural Variability in the Cyanobacterium Planktothrix. Frontiers in Microbiology 8:219
824.4	412.7	823.4	Anabaenopeptin MM823 MM823	anabaenopeptin	C41H57N7O11	Glu(Ome)-CO-[Lys-Val-Hty-N-MeAla-Phe]		Microcystis sp.	Zafrir-Ilan, E. and Carmeli, S. 2010. Eight novel serine proteases inhibitors from a water bloom of the cyanobacterium Microcystis sp. Tetrahedron 66: 9194-9202.
824.419	412.71	823.419	Anabaenopeptin 824/1	anabaenopeptin	To be determied	[Phe-MAla-Hty-Ile-Lys]-CO-Glu
825.451	413.226	824.451	Nodularin 2	microcystin	To be determied	[--mAsp-Arg-Adda-Glu-MDhb]		Nodularia	Namikoshi, M., B. W. Choi, R. Sakai, F. Sun, K. L. Rinehart, W. R. Evans, W. W. Carmichael, P. Cruz, M. H. G. Munro, and J. W. Blunt. 1994. New nodularins: a general method for structure assignement. J. org. Chem. 59:2349-2357.
825.451	413.226	824.451	Nodularin 1	microcystin	To be determied	[--mAsp-Arg-Adda-Glu-MDhb]		Nodularia	Namikoshi, M., B. W. Choi, R. Sakai, F. Sun, K. L. Rinehart, W. R. Evans, W. W. Carmichael, P. Cruz, M. H. G. Munro, and J. W. Blunt. 1994. New nodularins: a general method for structure assignement. J. org. Chem. 59:2349-2357.
825.5	413.25	824.5	Nodularine Nodularine		C41H60N8O10	Cyclo[MeAsp-Arg-Adda-Glu-Mdhb]	135.0 103.0 107.0		Beltrán E, Ibáñez M, Sancho JV, Hernández F. 2012. Determination of six microcystins and nodularin in surface and drinking waters by on-line solid phase extraction-ultra high pressure liquid chromatography tandem mass spectrometry. J Chromatogr A. 1266:61-8. doi: 10.1016/j.chroma.2012.10.017
826.3	413.65	825.3	Anabaenopeptin NZ825 NZ825	anabaenopeptin	C45H59N7O8	[Hph-MGly-Hph-Ile-Lys]-CO-Phe		Anabaena sp.	Grach-Pogrebinsky, O. and Carmeli, S. 2008. Three novel anabaenopeptins from the cyanobacterium Anabaena sp. Tetrahedron 64: 10233–10238.
826.479	413.739	825.479	Apratoxin B		C44H67N5O8S			Lyngbya	Luesch, H., W. Y. Yoshida, R. E. Moore, and V. J. Paul. 2002. New apratoxins of marine cyanobacterial origin from Guam and Palau. Bioorganic & Medicinal Chemistry 10:1973-1978.
826.479	413.739	825.479	Apratoxin C		C44H67N5O8S			Lyngbya
828.43	414.715	827.43	Anabaenopeptin D	anabaenopeptin	C44H57N7O9	[Phe-MAla-Hty-Val-Lys]-CO-Phe		Anabaena sp.	Fujii, K., K.-I. Harada, M. Suzuki, F. Kondo, Y. Ikai, H. Oka, and K. Sivonen. 1996. Novel cyclic peptides together with microcystins produced by toxic cyanobacteria, p. 559-562. In T. Yatsumoto, Y. Oshima, and Y. Fukuyo (eds.), Harmful and toxic algal blooms. Intergovernmental Oceanographic Commission of UNESCO, Paris.
828.542	414.771	827.542	Apramide G	cyclic	C44H73N7O6S	[mOyA-MAla-MVal-MVal-MVal-MVal--Pro-thz]		Lyngbya	Luesch, H., W. Y. Yoshida, R. E. Moore, and V. J. Paul. 2000. Apramides A-G, novel lipopeptides from the marine cyanobacterium Lyngbya majuscula. J. Nat. Prod. 63:1106-1112.
830.503	415.751	829.503	Tasiamide		To be determied	mProMPheGlyIleMGlnHpva		Symploca	Williams, P. G., W. Y. Yoshida, R. E. Moore, and V. J. Paul. 2002. Tasiamide, a cytotoxic peptide from the marine cyanobacterium Symploca sp. J. Nat. Prod. 65:1336-1339.
834.412	417.706	833.412	Aghardipeptin A	proline-ring	C43H51N11O7	[Pro-Trp-Gly-Leu-His-Gly-Trp]		Planktothrix	Shin, H. J., H. Matsuda, M. Murakami, and K. Yamaguchi. 1996. Agardhipeptins A and B, two new cyclic hepta- and octapeptide, from the cyanobacterium Planktothrix agardhii (NIES-204). Tetrahedron 52:13129-13136.
837.425	419.213	836.425	Aeruginosin 836	aeruginosin	C39H61N6O14	Hpla-Leu-(Cluc,But-OHChoi-Agm		Nostoc sp.	Sanz, M.; Andreote, A.P.D.; Fiore, M.F.; Dörr, F.A.; Pinto, E. Structural Characterization of New Peptide Variants Produced by Cyanobacteria from the Brazilian Atlantic Coastal Forest Using Liquid Chromatography Coupled to Quadrupole Time-of-Flight Tandem Mass Spectrometry. Mar. Drugs 2015, 13, 3892-3919
837.462	419.231	836.462	Anabaenopeptin B	anabaenopeptin	C41H60N10O9	[Phe-MAla-Hty-Val-Lys]-CO-Arg		Microcystis, Anabaena, Planktothrix	Murakami, M., H. J. Shin, H. Matsuda, K. Ishida, and K. Yamaguchi. 1997. A cyclic peptide, anabaenopeptin B, from the cyanobacterium Planktothrix agardhii. Phytochemistry 44:449-452.
837.5	419.25	836.5	Micropeptin MM836 MM836	cyanopeptolin	C43H60N6O11	[Leu-Ahp-Phe-MPhe-Ile-O-Thr]-GA--		Microcystis sp.	Zafrir-Ilan, E. and Carmeli, S. 2010. Eight novel serine proteases inhibitors from a water bloom of the cyanobacterium Microcystis sp. Tetrahedron 66: 9194-9202.
839.467	420.233	838.467	[Har2]nodularin	microcystin	C42H62N8O10	[--mAsp-Har-Adda-Glu-MDhb]		Nodularia	Saito, K., A. Konno, H. Saito, F. Nishida, T. Abe, and C. Chen. 2001. Nodularin-Har: a new nodularin from Nodularia. J. Nat. Prod. 64:139-141.
840.495	420.747	839.495	Apratoxin A	proline-ring	C45H69N5O8S	[Pro-MIle-MAla-mTyr-dhCys-Dtena-]		Lyngbya	Luesch, H., W. Y. Yoshida, R. E. Moore, V. J. Paul, and T. H. Corbett. 2001. Total structure determination of apratoxin A, a potent novel cytotoxin from the marine cyanobacterium Lyngbya majuscula. J. Am. chem. Soc. 123:5418-5423.
842.4	421.7	841.4	Lyngbyaureidamide B	anabaenopeptin	C45H59N7O9	[Phe-MAla-Hty-Ile-Lys]-CO-Phe		Lyngbya sp.	Zi, J. et al., 2012. Lyngbyaureidamides A and B, two anabaenopeptins from the cultured freshwater cyanobacterium Lyngbya sp. (SAG 36.91)
842.445	421.723	841.445	Nostamide A Nostamide A	anabaenopeptin	C45H59N7O9	[Hty-MeGly-Hph-Ile-Lys]-CO-Phe	842.0 824.0 796.0 764.0 729.0 677.0 651.0 633.0 615.0 582.0 550.0 439.0 421.0 385.0 350.0	Nostoc punctiforme	Rouhiainen L, Jokela J, Fewer DP, Urmann M, Sivonen K. 2010. Two alternative starter modules for the non-ribosomal biosynthesis of specific anabaenopeptin variants in Anabaena (Cyanobacteria). Chem Biol 17(3):265-73.
842.445	421.723	841.445	Nouvelle anabaenopeptine	anabaenopeptin	C45H59N7O9	[Phe-MeAla-Hty-Ile-Lys]-CO-Phe	824.0 814.0 796.0 757.0 729.0 677.0 665.0 651.0 649.0 552.0 534.0 405.0 376.0 320.0 263.0 231.0 114.0 84.0 58.0	Nodularia spumigena	Mazur-Marzec H, Kaczkowska MJ, Agata Blaszczyk A, Akcaalan R, Spoof L, et al. 2013. Diversity of peptides produced by Nodularia spumigena from various geographical regions. Mar Drugs 11: 1–19.
842.445	421.723	841.445	Anabaenopeptin NZ841	anabaenopeptin	C45H59N7O9	[Hph-MGly-Hty-Ile-Lys]-CO-Phe		Anabaena sp.	Grach-Pogrebinsky, O. and Carmeli, S. 2008. Three novel anabaenopeptins from the cyanobacterium Anabaena sp. Tetrahedron 64: 10233–10238.
844.424	422.712	843.424	Anabaenopeptin A	anabaenopeptin	C44H57N7O10	[Phe-MAla-Hty-Val-Lys]-CO-Tyr	844.0 826.0 798.0 741.0 663.0 649.0 637.0 619.0 596.0 568.0 550.0 525.0 439.0 405.0 379.0 348.0 320.0 292.0	Anabaena flos aquae	Harada, K.-I., K. Fujii, T. Shimada, M. Suzuki, H. Sano, and K. Adachi. 1995. Two cyclic peptides, anabaenopeptins, a third group of bioactive compounds from the cyanobacterium Anabaena flos-aquae NRC 525-17. Tetrahedron Letters 36:1511-1514.
844.446	422.723	843.446	Planktopeptin BL 843	cyanopeptolin	To be determied	[LeuAhpThrM,mTyrIle-O-Thr]-cycl-Gln		Planktothrix	Grach-Pogrebinsky, O., Sedmak, B., and Carmeli, S. (2003) Protease inhibitors from a Slovenian Lake Bled toxic waterbloom of the cyanobacterium Planktothrix rubescens. Tetrahedron 59, 8329-8336.
846.473	423.736	845.473	Cyanopeptolin S ohne Su		To be determied	[Arg-Ahp-Ile-MPhe-Ile-O-Thr]-GA--			Jakobi, C., L. Oberer, C. Quiquerez, W. A. König, and J. Weckesser. 1995. Cyanopeptolin S, a sulfate-containing depsipeptide from a water bloom of Microcystis sp. FEMS Microbiology Letters 129:129-134.
846.473	423.736	845.473	Cyanopeptolin S-Su	cyanopeptolin	To be determied			Microcystis	Jakobi, C., L. Oberer, C. Quiquerez, W. A. König, and J. Weckesser. 1995. Cyanopeptolin S, a sulfate-containing depsipeptide from a water bloom of Microcystis sp. FEMS Microbiology Letters 129:129-134.
846.5	423.75	845.5	Micropeptin MZ845 MZ845	cyanopeptolin	C40H63N9O11	[Arg-Ahp-Ile-MPhe-Ile-O-Thr]-GA--		Microcystis sp.	Zafrir E, Carmeli S. 2010. Micropeptins from an Israeli fishpond water bloom of the cyanobacterium Microcystis sp. J Nat Prod. 73:352-8.
848.46	424.73	847.46	Aeruginosin 848	aeruginosin	C41H65N6O13	Pla-dehydroLeu-(Gluc,Hexan)-OHChoi-Agm		Nostoc sp.	Sanz, M.; Andreote, A.P.D.; Fiore, M.F.; Dörr, F.A.; Pinto, E. Structural Characterization of New Peptide Variants Produced by Cyanobacteria from the Brazilian Atlantic Coastal Forest Using Liquid Chromatography Coupled to Quadrupole Time-of-Flight Tandem Mass Spectrometry. Mar. Drugs 2015, 13, 3892-3919
849.49	425.245	848.49	Anabaenopeptin new	anabaenopeptin	C44H65N8O9				Sanz, M.; Andreote, A.P.D.; Fiore, M.F.; Dörr, F.A.; Pinto, E. Structural Characterization of New Peptide Variants Produced by Cyanobacteria from the Brazilian Atlantic Coastal Forest Using Liquid Chromatography Coupled to Quadrupole Time-of-Flight Tandem Mass Spectrometry. Mar. Drugs 2015, 13, 3892-3919.
850.48	425.74	849.48	Anabaenopeptin new	anabaenopeptin	C43H64N9O9				Sanz, M.; Andreote, A.P.D.; Fiore, M.F.; Dörr, F.A.; Pinto, E. Structural Characterization of New Peptide Variants Produced by Cyanobacteria from the Brazilian Atlantic Coastal Forest Using Liquid Chromatography Coupled to Quadrupole Time-of-Flight Tandem Mass Spectrometry. Mar. Drugs 2015, 13, 3892-3919.
851.478	426.239	850.478	Aeruginosin 850	aeruginosin	C41H67N6O13	Hpla-Leu-(Hex,Hexan)-OHChoi-Agm		Nostoc sp.	Sanz, M.; Andreote, A.P.D.; Fiore, M.F.; Dörr, F.A.; Pinto, E. Structural Characterization of New Peptide Variants Produced by Cyanobacteria from the Brazilian Atlantic Coastal Forest Using Liquid Chromatography Coupled to Quadrupole Time-of-Flight Tandem Mass Spectrometry. Mar. Drugs 2015, 13, 3892-3919
851.479	426.24	850.479	Anabaenopeptin MM850	anabaenopeptin	C42H63N10O9	[Phe-MAla-Hty-Val-Lys]-CO-MeArg		Microcystis sp.	Zafrir-Ilan, E. and Carmeli, S. 2010. Eight novel serine proteases inhibitors from a water bloom of the cyanobacterium Microcystis sp. Tetrahedron 66: 9194-9202.
851.485	426.243	850.485	Anabaenopeptin F	anabaenopeptin	C42H62N10O9	[Phe-MAla-Hty-Ile-Lys]-CO-Arg		Planktothrix agardhii	Shin, H. J., H. Matsuda, M. Murakami, and K. Yamaguchi. 1998. Anabaenopeptins E and F, two new cyclic peptides from the cyanobacterium Oscillatoria agadhii (NIES-204). J. Nat. Prod. 60:139-141.
851.485	426.243	850.485	Anabaenopeptin E	anabaenopeptin	C42H62N10O9	[Phe-MAla-mHty-Val-Lys]-CO-Arg		Planktothrix agardhii	Shin, H. J., H. Matsuda, M. Murakami, and K. Yamaguchi. 1998. Anabaenopeptins E and F, two new cyclic peptides from the cyanobacterium Oscillatoria agadhii (NIES-204). J. Nat. Prod. 60:139-141.
851.5	426.25	850.5	Micropeptin MM850	cyanopeptolin	C44H62N6O11			Microcystis sp.	Zafrir-Ilan, E. and Carmeli, S. 2010. Eight novel serine proteases inhibitors from a water bloom of the cyanobacterium Microcystis sp. Tetrahedron 66: 9194-9202.
851.5	426.25	850.5	Anabaenopeptin DA850	anabaenopeptin	C42H63N10O9	[Phe-MAla-Hty-Ise-Lys]-CO-Arg		Microcystis aeruginosa	Adiv, S. et Carmeli, S., 2013. Protease Inhibitors from Microcystis aeruginosa Bloom Material Collected from the Dalton Reservoir, Israel
852.512	426.756	851.512	Georgamide	proline-ring	C46H69N5O10	[Pro-Hmpa-MVal-Val-Dhoya-Thr-MPhe]			Wan, F. and K. L. Erickson. 2001. Georgamide, a new cyclic depsipeptide with alkynoic acid residue from an Australian cyanobacterium. J. Nat. Prod. 64:143-146.
853.508	427.254	852.508	Microginin 299-C	microginin	C45H68N6O10	Ahda-Val-MVal-MTyr-Pro-Tyr	142 (Adha, R=CH3 ou 128 si R=H)	Microcystis	Ishida, K., H. Matsuda, and M. Murakami. 1998. Four new microginins, linear peptides from the cyanobacterium Microcystis aeruginosa. Tetrahedron 54:13475-13484.
856.428	428.714	855.428	Anabaenopeptin Nouvelle anabaenopeptine	anabaenopeptin	C42H61N7O10S1	[Ser-MeHty-Hph-Met-Lys]-CO-Ile		Nodularia spumigena	Mazur-Marzec H, Kaczkowska MJ, Agata Blaszczyk A, Akcaalan R, Spoof L, et al. 2013. Diversity of peptides produced by Nodularia spumigena from various geographical regions. Mar Drugs 11: 1–19.
856.428	428.714	855.428	Anabaenopeptin Nouvelle anabaenopeptine	anabaenopeptin	C42H61N7O10S1	[Ser-MeHph-Hph-Omet-Lys]-CO-Ile		Nodularia spumigena	Mazur-Marzec H, Kaczkowska MJ, Agata Blaszczyk A, Akcaalan R, Spoof L, et al. 2013. Diversity of peptides produced by Nodularia spumigena from various geographical regions. Mar Drugs 11: 1–19.
856.5	428.75	855.5	Lyngbyaureidamide A	anabaenopeptin	C46H61N7O9	[Ile-Hty-MeAla-Hph-Lys-Phe]		Lyngbya sp.	Zi, J. et al., 2012. Lyngbyaureidamides A and B, two anabaenopeptins from the cultured freshwater cyanobacterium Lyngbya sp. (SAG 36.91)
858.43	429.715	857.43	Anabaenopeptin NZ857 NZ857	anabaenopeptin	C45H59N7O10	[Hty-MeGly-Hty-Ile-Lys]-CO-Phe	858.0 840.0 812.0 780.0 693.0 667.0 592.0 550.0 493.0 421.0 401.0	Anabaena sp.	Grach-Pogrebinsky, O. and Carmeli, S. 2008. Three novel anabaenopeptins from the cyanobacterium Anabaena sp. Tetrahedron 64: 10233–10238.
858.445	429.723	857.445	Oscillamide Y	anabaenopeptin	C45H59N7O10	[Phe-MAla-Hty-Ile-Lys]-CO-Tyr		Planktothrix agardhii and P. rubescens	Sano, T. and K. Kaya. 1995. Oscillamide Y, a chymotrypsin inhibitor from toxic Planktothrix agardhii. Tetrahedron Letters 36:5933-5936.
860.489	430.745	859.489	Micropeptin MZ859 MZ859	cyanopeptolin	C41H65N9O11	[Arg-Amp-Ile-MPhe-Ile-O-Thr]-GA--		Microcystis sp.	Zafrir E, Carmeli S. 2010. Micropeptins from an Israeli fishpond water bloom of the cyanobacterium Microcystis sp. J Nat Prod. 73:352-8.
861.487	431.244	860.487	Mozamide A	anabaenopeptin	C45H64N8O9	[Phe-M,hoTrp-Leu-Val-Lys]-CO-Ile			Schmidt, E. W., M. K. Harper, and D. J. Faulkner. 1997. Mozamides A and B, cyclic peptides from a theonellid sponge from Mozambique. J. Nat. Prod. 60:779-782.
863.5	432.25	862.5	Anabaenopeptin new	anabaenopeptin	C45H67N8O9				Sanz, M.; Andreote, A.P.D.; Fiore, M.F.; Dörr, F.A.; Pinto, E. Structural Characterization of New Peptide Variants Produced by Cyanobacteria from the Brazilian Atlantic Coastal Forest Using Liquid Chromatography Coupled to Quadrupole Time-of-Flight Tandem Mass Spectrometry. Mar. Drugs 2015, 13, 3892-3919.
864.5	432.75	863.5	Anabaenopeptin new	anabaenopeptin	C44H66N9O9				Sanz, M.; Andreote, A.P.D.; Fiore, M.F.; Dörr, F.A.; Pinto, E. Structural Characterization of New Peptide Variants Produced by Cyanobacteria from the Brazilian Atlantic Coastal Forest Using Liquid Chromatography Coupled to Quadrupole Time-of-Flight Tandem Mass Spectrometry. Mar. Drugs 2015, 13, 3892-3919.
865.453	433.227	864.453	Aeruginosin 865	aeruginosin	C41H64N6O14	Hpla-Leu-ManA,HAChoi-Agm	865.0 731.0 689.0 571.0 437.0 395.0 254.0	Nostoc sp.	Kapuścik A, Hrouzek P, Kuzma M, Bártová S, Novák P, Jokela J, Pflüger M, Eger A, Hundsberger H, Kopecký J. 2013. Novel Aeruginosin-865 from Nostoc sp. as a potent anti-inflammatory agent. Chembiochem. 14(17):2329-37.
865.496	433.248	864.496	Anabaenopeptin KT864	anabaenopeptin	C43H64N10O9	Harg-CO-[Lys-Ile-Htyr-MeAla-Phe]		Microcystis sp.	Beresovsky, D., Hadas, O., Livne, A., Sukenik, A., Kaplan, A. and Carmeli, S. 2006. Toxins and Biologically Active Secondary Metabolites of Microcystis sp. isolated from Lake Kinneret. Isr. J. Chem., 46: 79–87.
866.503	433.751	865.503	Anabaenopeptin T	anabaenopeptin	C45H67N7O10	[Leu-MHty-Hty-Val-Lys]-CO-Leu		water blooms	Kodani, S., S. Suzuki, K. Ishida, and M. Murakami. 1999. Five new cyanobacterial peptides from water bloom materials of lake Teganuma (Japan). FEMS Microbiology Letters 178:343-348.
867.44	434.22	866.44	Ferintoic acid A	anabaenopeptin	C46H58N8O9	[Phe-MAla-Hty-Val-Lys]-CO-Trp		Microcystis aeruginosa	Williams, D. E., M. Craig, C. F. B. Holmes, and R. J. Andersen. 1996. Ferintoic acids A and B, new cyclic hexapeptides from the freshwater cyanobacterium Microcystis aeruginosa. J. Nat. Prod. 59:570-575.
869.434	435.217	868.434	Oscillamide B	anabaenopeptin	C41H60N10O9S	[Phe-MAla-Hty-Met-Lys]-CO-Arg		Planktothrix agardhii and P. rubescens	Sano, T., T. Usui, K. Ueda, L. Osada, and K. Kaya. 2001. Isolation of new protein phosphatase inhibitors from two cyanobacteria species, Planktothrix spp. J. Nat. Prod. 64:1052-1055.
870.5	435.75	869.5	Cyanopeptolin Tasipeptins A	cyanopeptolin	To be determied	[Leu-Ahp-Leu-MPhe-Val-O-Thr]-Val-BA-		Symploca sp.	Williams, P. G. et al., 2003. Tasipeptins A and B New cytotoxic depsipeptides from the marine cyanobacterium Symploca sp.
870.534	435.767	869.534	Tasipeptin B	cyanopeptolin	To be determied	[Leu-Ahp-Leu-MPhe-Val-O-Thr]-Val-BA-		Symploca
871.57	436.285	870.57	Pheophytin a	chlorophyll derivative	To be determied				Milenković,S., M. et al., 2012. THE IDENTIFICATION OF CHLOROPHYLL AND ITS DERIVATIVES IN THE PIGMENT MIXTURES: HPLC-CHROMATOGRAPHY, VISIBLE AND MASS SPECTROSCOPY STUDIES
872.423	436.711	871.423	[Ser6]Nodulapeptin B [Ser6]Nodulapeptin B	anabaenopeptin	C42H61N7O11S1	[Ser-MHty-Hph-OMet-Lys]-CO-Ile	872.0 854.0 826.0 808.0 791.0 759.0 741.0 715.0 677.0 613.0 564.0 546.0 503.0 451.0 425.0 353.0	Nodularia spumigena	Mazur-Marzec H, Kaczkowska MJ, Agata Blaszczyk A, Akcaalan R, Spoof L, et al. 2013. Diversity of peptides produced by Nodularia spumigena from various geographical regions. Mar Drugs 11: 1–19.
875.503	438.252	874.503	Mozamide B	anabaenopeptin	C46H66N8O9	[Phe-M,hoTrp-Leu-Ile-Lys]-CO-Ile			Schmidt, E. W., M. K. Harper, and D. J. Faulkner. 1997. Mozamides A and B, cyclic peptides from a theonellid sponge from Mozambique. J. Nat. Prod. 60:779-782.
878.48	439.74	877.48	Anabaenopeptin new	anabaenopeptin	C43H64N11O9				Sanz, M.; Andreote, A.P.D.; Fiore, M.F.; Dörr, F.A.; Pinto, E. Structural Characterization of New Peptide Variants Produced by Cyanobacteria from the Brazilian Atlantic Coastal Forest Using Liquid Chromatography Coupled to Quadrupole Time-of-Flight Tandem Mass Spectrometry. Mar. Drugs 2015, 13, 3892-3919.
878.508	439.754	877.508	Aeruginosin 878B	aeruginosin	C43H71N6O13	Hpla-Leu-(Gluc,Hep)-OHChoi-Agm		Nostoc sp.	Sanz, M.; Andreote, A.P.D.; Fiore, M.F.; Dörr, F.A.; Pinto, E. Structural Characterization of New Peptide Variants Produced by Cyanobacteria from the Brazilian Atlantic Coastal Forest Using Liquid Chromatography Coupled to Quadrupole Time-of-Flight Tandem Mass Spectrometry. Mar. Drugs 2015, 13, 3892-3919
879.472	440.236	878.472	Aeruginosin 878A	aeruginosin	C42H67N6O14	Hpla-MeLeu-(Gluc,Hexan)-OHChoi-Agm		Nostoc sp.	Sanz, M.; Andreote, A.P.D.; Fiore, M.F.; Dörr, F.A.; Pinto, E. Structural Characterization of New Peptide Variants Produced by Cyanobacteria from the Brazilian Atlantic Coastal Forest Using Liquid Chromatography Coupled to Quadrupole Time-of-Flight Tandem Mass Spectrometry. Mar. Drugs 2015, 13, 3892-3919
880	440.5	879	Anabaenopeptin Nouvelle anabaenopeptine	anabaenopeptin	C45H65N7O11	[AcSer-MeHty-Hph-Ile-Lys]-CO-Ile	862.0 852.0 834.0 820.0 767.0 749.0 723.0 719.0 606.0 493.0 164.0 107.0 84.0	Nodularia spumigena	Mazur-Marzec H, Kaczkowska MJ, Agata Blaszczyk A, Akcaalan R, Spoof L, et al. 2013. Diversity of peptides produced by Nodularia spumigena from various geographical regions. Mar Drugs 11: 1–19.
881.456	441.228	880.456	Ferintoic acid B	anabaenopeptin	C47H60N8O9	[Phe-MAla-Hty-Ile-Lys]-CO-Trp		Microcystis aeruginosa	Williams, D. E., M. Craig, C. F. B. Holmes, and R. J. Andersen. 1996. Ferintoic acids A and B, new cyclic hexapeptides from the freshwater cyanobacterium Microcystis aeruginosa. J. Nat. Prod. 59:570-575.
881.465	441.232	880.465	Cyanopeptolin 880 880	cyanopeptolin	C45H64N6O12		Fragmenté en [M-H2O+H]=863.5	Planktothrix agardhii	Okumura HS, Philmus B, Portmann C, Hemscheidt TK. 2009. Homotyrosine-containing cyanopeptolins 880 and 960 and anabaenopeptins 908 and 915 from Planktothrix agardhii CYA 126/8. J Nat Prod. 72(1):172-6.
882.444	441.722	881.444	Anabaenopeptin Nouvelle anabaenopeptine	anabaenopeptin	C44H63N7O10S1	[AcSer-MeHph-Hph-Met-Lys]-CO-Ile	864.0 854.0 822.0 751.0 725.0 723.0 530.0 486.0 477.0 468.0 337.0 84.0	Nodularia spumigena	Mazur-Marzec H, Kaczkowska MJ, Agata Blaszczyk A, Akcaalan R, Spoof L, et al. 2013. Diversity of peptides produced by Nodularia spumigena from various geographical regions. Mar Drugs 11: 1–19.
882.48	441.74	881.48	Anabaenopeptin Nouvelle anabaenopeptine	anabaenopeptin	C45H67N7O9S1	[Met-MeHty-Hph-Ile-Lys]-CO-Ile		Nodularia spumigena	Mazur-Marzec H, Kaczkowska MJ, Agata Blaszczyk A, Akcaalan R, Spoof L, et al. 2013. Diversity of peptides produced by Nodularia spumigena from various geographical regions. Mar Drugs 11: 1–19.
883.46	442.23	882.46	Anabaenopeptin new	anabaenopeptin	C47H63N8O9				Sanz, M.; Andreote, A.P.D.; Fiore, M.F.; Dörr, F.A.; Pinto, E. Structural Characterization of New Peptide Variants Produced by Cyanobacteria from the Brazilian Atlantic Coastal Forest Using Liquid Chromatography Coupled to Quadrupole Time-of-Flight Tandem Mass Spectrometry. Mar. Drugs 2015, 13, 3892-3919.
884.441	442.721	883.441	Anabaenopeptin Nouvelle anabaenopeptine	anabaenopeptin	C44H65N7O8S2	[Met-MeHph-Hph-Met-Lys]-CO-Ile		Nodularia spumigena	Mazur-Marzec H, Kaczkowska MJ, Agata Blaszczyk A, Akcaalan R, Spoof L, et al. 2013. Diversity of peptides produced by Nodularia spumigena from various geographical regions. Mar Drugs 11: 1–19.
884.456	442.728	883.456	Anabaenopeptin Nouvelle anabaenopeptine	anabaenopeptin	C47H61N7O10	[AcSer-MeHph-Hph-Val-Lys]-CO-Phe		Nodularia spumigena	Mazur-Marzec H, Kaczkowska MJ, Agata Blaszczyk A, Akcaalan R, Spoof L, et al. 2013. Diversity of peptides produced by Nodularia spumigena from various geographical regions. Mar Drugs 11: 1–19.
884.477	442.739	883.477	Micropeptin 88-A	cyanopeptolin	C44H65N7O12	[H4Tyr-Ahp-Val-MPhe-Ile-O-Thr]-Glu--		Microcystis	Ishida, K., H. Matsuda, and M. Murakami. 1998. Micropeptins 88-A to 88-F, chymotrypsin inhibitors from the cyanobacterium Microcystis aeruginosa (NIES-88). Tetrahedron 54:5545-5556.
885.4	443.2	884.4	Anabaenopeptin new 1	anabaenopeptin	To be determied			Planktothrix	Entfellner E, Frei M, Christiansen G, Deng L, Blom J, Kurmayer R. (2017) Evolution of Anabaenopeptin Peptide Structural Variability in the Cyanobacterium Planktothrix. Frontiers in Microbiology 8:219
887.419	444.21	886.419	Micropeptin T-20 -PO3	cyanopeptolin	C46H58N6O12			Microcystis	Okano, T., T. Sano, and K. Kaya. 1999. Micropeptin T-20, a novel phosphate-containing cyclic depsipeptide from the cyanobacterium Microcystis aeruginosa. Tetrahedron Letters 40:2379-2382.
887.473	444.236	886.473	Microginin 299-A	microginin	C45H67ClN6O10	ClAhda-Val-MVal-MTyr-Pro-Tyr	142 (Adha, R=CH3 ou 128 si R=H)	Microcystis	Ishida, K., H. Matsuda, M. Murakami, and K. Yamaguchi. 1997. Microginins 299-A and -B, leucine aminopeptidase inhibitors from the Cyanobacterium Microcystis aeruginosa (NIES-299). Tetrahedron 53:10281-10288.
889.482	445.241	888.482	Nostophycin	proline-ring	C46H64N8O10	[Pro--Gln-Gly-Pro-Phe-IleAhoa]		Nostoc	Fujii, K., K. Sivonen, T. Kashiwagi, K. Hirayama, and K.-I. Harada. 1999. Nostophycin, a novel cyclic peptide from the toxic cyanobacterium Nostoc sp 152. Journal of Organic Chemistry 64:5777-5782.
892.5	446.75	891.5	Anabaenopeptin new	anabaenopeptin	C44H66N11O9				Sanz, M.; Andreote, A.P.D.; Fiore, M.F.; Dörr, F.A.; Pinto, E. Structural Characterization of New Peptide Variants Produced by Cyanobacteria from the Brazilian Atlantic Coastal Forest Using Liquid Chromatography Coupled to Quadrupole Time-of-Flight Tandem Mass Spectrometry. Mar. Drugs 2015, 13, 3892-3919.
893.487	447.244	892.487	Aeruginosin 892	aeruginosin	C43H68N6O14	Hpla-Leu-(Gluc,Oct)-OHChoi-Agm		Nostoc sp.	Sanz, M.; Andreote, A.P.D.; Fiore, M.F.; Dörr, F.A.; Pinto, E. Structural Characterization of New Peptide Variants Produced by Cyanobacteria from the Brazilian Atlantic Coastal Forest Using Liquid Chromatography Coupled to Quadrupole Time-of-Flight Tandem Mass Spectrometry. Mar. Drugs 2015, 13, 3892-3919
893.5	447.25	892.5	Mcyst-H4YR	microcystin	To be determied			Microcystis sp.	Namikoshi, M. et al., 1995. 7 MORE MICROCYSTINS FROM HOMER-LAKE CELLS - APPLICATION OF THE GENERAL-METHOD FOR STRUCTURE ASSIGNMENT OF PEPTIDES CONTAINING ALPHA,BETA-DEHYDROAMINO ACID UNIT(S)
893.525	447.262	892.525	Anabaenopeptin HU892 HU892	anabaenopeptin	C45H68N10O9	[Ile-MeHty-Hty-Val-Lys]-CO-Arg		Microcystis aeruginosa	Gesner-Apter S, Carmeli S. 2009. Protease inhibitors from a water bloom of the cyanobacterium Microcystis aeruginosa. J Nat Prod 72(8):1429-36.
893.8	447.4	892.8	Chlorophyll a	chlorophyll derivative	To be determied		555.7 639.0		Milenković,S., M. et al., 2012. THE IDENTIFICATION OF CHLOROPHYLL AND ITS DERIVATIVES IN THE PIGMENT MIXTURES: HPLC-CHROMATOGRAPHY, VISIBLE AND MASS SPECTROSCOPY STUDIES
896.3	448.65	895.3	Micropeptin HU895A HU895A	cyanopeptolin	C40H62ClN9O12	1Val, 2NMe, OMe-o-Cl-Tyr, 4Ahp, 7GA		Microcystis aeruginosa	Gesner-Apter S, Carmeli S. 2009. Protease inhibitors from a water bloom of the cyanobacterium Microcystis aeruginosa. J Nat Prod 72(8):1429-36.
896.4	448.7	895.4	Micropeptin HU895B HU895B	cyanopeptolin	C40H63ClN9O12	1Ile, 2NMe-o-Cl-Tyr, 4Ahp, 7GA		Microcystis aeruginosa	Gesner-Apter S, Carmeli S. 2009. Protease inhibitors from a water bloom of the cyanobacterium Microcystis aeruginosa. J Nat Prod 72(8):1429-36.
896.429	448.714	895.429	Micropeptin 478-A - Sulfat	cyanopeptolin	C40H62N9O12Cl			Microcystis aeruginosa	Ishida, K., H. Matsuda, M. Murakami, and K. Yamaguchi. 1997. Micropeptins 478-A and -B, plasmin inhibitors from the cyanobacterium Microcystis aeruginosa. J. Nat. Prod. 60:184-187.
896.5	448.75	895.5	[D-Asp3]Mcyst-LA	microcystin	To be determied	D-Ala, L-Leu, D-Asp, L-Ala, Adda, D-Glu, Mdha	446.2 454.2 509.3 559.3 580.3 583.3 661.4 693.4 727.4 745.4 762.4 795.4 846.4 847.4 864.5 878.5 879.5	Microcystis aeruginosa	Diehnelt, C. W. et al. 2006. Identification of microcystin toxins from a strain of Microcystis aeruginosa by liquid chromatography
897.49	449.245	896.49	Anabaenopeptin new	anabaenopeptin	C48H65N8O9				Sanz, M.; Andreote, A.P.D.; Fiore, M.F.; Dörr, F.A.; Pinto, E. Structural Characterization of New Peptide Variants Produced by Cyanobacteria from the Brazilian Atlantic Coastal Forest Using Liquid Chromatography Coupled to Quadrupole Time-of-Flight Tandem Mass Spectrometry. Mar. Drugs 2015, 13, 3892-3919.
898.438	449.719	897.438	Nodulapeptin C	anabaenopeptin	C44H63N7O11S1	[AcSer-MHty-Hph-Met-Lys]-CO-Ile	898.0 880.0 853.0 838.0 820.0 785.0 767.0 741.0 719.0 707.0 682.0 615.0 588.0 552.0 528.0 493.0 467.0 321.0	Nodularia spumigena	Rouhiainen L, Jokela J, Fewer DP, Urmann M, Sivonen K. 2010. Two alternative starter modules for the non-ribosomal biosynthesis of specific anabaenopeptin variants in Anabaena (Cyanobacteria). Chem Biol 17(3):265-73.
898.438	449.719	897.438	[MeHph5]Nodulapeptin B Nodulapeptin B [MeHph5]	anabaenopeptin	C44H63N7O11S1	[AcSer-MHph-Hph-OMet-Lys]-CO-Ile	898.0 880.0 852.0 838.0 820.0 785.0 767.0 741.0 707.0 678.0 643.0 597.0 572.0 530.0 477.0	Nodularia spumigena	Mazur-Marzec H, Kaczkowska MJ, Agata Blaszczyk A, Akcaalan R, Spoof L, et al. 2013. Diversity of peptides produced by Nodularia spumigena from various geographical regions. Mar Drugs 11: 1–19.
900.436	450.718	899.436	[Met6]Nodulapeptin C Nodulapeptin C [Met6]	anabaenopeptin	C44H65N7O9S2	[Met-MHty-Hph-Met-Lys]-CO-Ile	900.0 882.0 787.0 769.0 743.0 721.0 623.0 590.0 552.0 530.0 495.0 469.0 434.0 399.0 348.0 323.0 288.0	Nodularia spumigena	Rouhiainen L, Jokela J, Fewer DP, Urmann M, Sivonen K. 2010. Two alternative starter modules for the non-ribosomal biosynthesis of specific anabaenopeptin variants in Anabaena (Cyanobacteria). Chem Biol 17(3):265-73.
900.451	450.725	899.451	Nodulapeptin 899 Nodulapeptin 899	anabaenopeptin	C47H61N7O11	[AcSer-MeHty-Hph-Val-Lys]-CO-Phe	640.0 449.0 321.0 261.0	Nodularia spumigena	Schumacher, M., Wilson, N., Tabudravu, J.N., Edwards, C., Lawton, L.A., Motti, C., Wright, A.D., Diederich, M., Jaspars, M. 2012. New nodulopeptins from Nodularia spumigena KAC 66. Tetrahedron, 68: 1622-1628.
902.449	451.724	901.449	Nodulapeptin 901 Nodulapeptin 901	anabaenopeptin	C47H63N7O9S	[Met-MeHty-Hph-Val-Lys]-CO-Phe	642.0 550.0 452.0 451.0 419.0 353.0	Nodularia spumigena	Schumacher, M., Wilson, N., Tabudravu, J.N., Edwards, C., Lawton, L.A., Motti, C., Wright, A.D., Diederich, M., Jaspars, M. 2012. New nodulopeptins from Nodularia spumigena KAC 66. Tetrahedron, 68: 1622-1628.
906.462	453.731	905.462	Dolostatin 13	cyanopeptolin	To be determied	[Dhb-Ahp-Phe-MPhe-Val-O-Thr]-Val-mGA-		Symploca sp.	Harrigan, G. G., H. Luesch, W. Y. Yoshida, R. E. Moore, D. G. Nagle, and V. J. Paul. 1999. Symplostatin 2: a dolostatin 13 analogue from the marine cyanobacterium Symploca hypmoides. J. Nat. Prod. 62:655-658.
906.52	453.76	905.52	Anabaenopeptin new	anabaenopeptin	C45H68N11O9				Sanz, M.; Andreote, A.P.D.; Fiore, M.F.; Dörr, F.A.; Pinto, E. Structural Characterization of New Peptide Variants Produced by Cyanobacteria from the Brazilian Atlantic Coastal Forest Using Liquid Chromatography Coupled to Quadrupole Time-of-Flight Tandem Mass Spectrometry. Mar. Drugs 2015, 13, 3892-3919.
907.6	454.3	906.6	Anabaenopeptin 906	anabaenopeptin	C46H70N10O9	[Phe-MeLeu-MeHty-Ile-Lys]-CO-Arg	707.0 603.0 594.0 579.0 466.0 449.0 305.0 275.0 201.0 175.0 164.0 129.0 112.0 107.0 100.0 86.0 84.0 70.0	Microcystis sp.	Puddick, J. & Prinsep, M.R. 2008. MALDI-TOF mass spectrometry of Cyanobacteria: a global approach to the discovery of novel secondary metabolites. Chemistry in New Zealand, 72(2), 68-71.
908.5	454.75	907.5	Microginin neu	microginin	To be determied
909.5	455.25	908.5	Anabaenopeptin 908 908	anabaenopeptin	C45H68N10O10	Arg-CO-[Lys-Ile-NMeHty-Hty-Val]		Planktothrix agardhii	Okumura HS, Philmus B, Portmann C, Hemscheidt TK. Homotyrosine-containing cyanopeptolins 880 and 960 and anabaenopeptins 908 and 915 from Planktothrix agardhii CYA 126/8. J Nat Prod. 2009 Jan;72(1):172-6.
909.52	455.26	908.52	Anabaenopeptin G	anabaenopeptin	C45H68N10O10	[Tyr-MIle-Hty-Ile-Lys]-CO-Arg		Planktothrix agardhii	Erhard, M., H. von Döhren, and P. Jungblut. 1999. Rapid ifdentification of the new anabaenopeptin G from Planktothrix agardhii HUB 011 using matrix-assisted laser desorption/ionization time-of-flight mass spectrometry. Rapid Comm. Mass Spectrom. 13:337-343.
910.444	455.722	909.444	Micropeptin HU909 HU909	cyanopeptolin	C41H64ClN9O12	1Val, 2NMe, OMe-o-Cl-Tyr, 4Amp, 7GA		Microcystis aeruginosa	Gesner-Apter S, Carmeli S. 2009. Protease inhibitors from a water bloom of the cyanobacterium Microcystis aeruginosa. J Nat Prod 72(8):1429-36.
910.456	455.728	909.456	Micropeptin SF909	cyanopeptolin	C45H63N7O13	[Gln-Ahp-Leu-MTyr-Ile-O-Thr]-Hpla--		Microcystis bloom	Banker, R. and S. Carmeli. 1999. Inhibitors of serine proteases from a waterbloom of the cyanobacterium Microcystis sp. Tetrahedron 55:10835-10844.
910.493	455.747	909.493	Mcyst-LA	microcystin	To be determied	[Ala-Leu-mAsp-Ala-Adda-Glu-MDha]	201.09 213.09 155.08 468.3 509.3 559.3 580.3 597.3 661.4 693.4 758.4 759.4 776.4 809.4 860.5 861.4 878.5 892.5 993.5	Microcystis aeruginosa	Botes, D. P., A. A. Tuinman, P. L. Wessels, C. C. Viljoen, and H. Kruger. 1984. The structure of cyanoginosin-LA, a cyclic heptapeptide toxin from the cyanobacterium Microcystis aeruginosa. J. Chem. Soc. Perkin Trans. 1:2311-2318.
912.414	456.707	911.414	Cyanopeptolin S2	cyanopeptolin	To be determied	[Arg-Ahp-Ile-MPhe-Val-O-Thr]-SuGA--
912.414	456.707	911.414	Micropeptin LH911C	cyanopeptolin	C39H61N9O14S	[Ile-MPhe-Ile-Ahp-Lys-O-Thr]-SuGA-		Microcystis spp.	Vegman,M. and Carmeli, S. 2013. Eight micropeptins from a Microcystis spp. bloom collected from a fishpond near Kibbutz Lehavot HaBashan, Israel. Tetrahedron 69(47):10108-10115.
912.414	456.707	911.414	Micropeptin LH911B	cyanopeptolin	C39H61N9O14S	[Ile-MPhe-Val-Ahp-Arg-O-Thr]-SuGA-		Microcystis spp.	Vegman,M. and Carmeli, S. 2013. Eight micropeptins from a Microcystis spp. bloom collected from a fishpond near Kibbutz Lehavot HaBashan, Israel. Tetrahedron 69(47):10108-10115.
912.414	456.707	911.414	Micropeptin LH911A	cyanopeptolin	C39H61N9O14S	[Val-MPhe-Ile-Ahp-Arg-O-Thr]-SuGA-		Microcystis spp.	Vegman,M. and Carmeli, S. 2013. Eight micropeptins from a Microcystis spp. bloom collected from a fishpond near Kibbutz Lehavot HaBashan, Israel. Tetrahedron 69(47):10108-10115.
914.328	457.664	913.328	Aeruginoguanidin aeruginoguanidine 98B		C34H58N9O14S3			Microcystis aeruginosa	Ishida, K. et al., 2002. Aeruginoguanidines 98-A–98-C: cytotoxic unusual peptides from the cyanobacterium Microcystis aeruginosa
914.433	457.717	913.433	Nodulapeptin B	anabaenopeptin	C44H63N7O12S	[AcSer-MHty-Hph-OMet-Lys]-CO-Ile	914.0 896.0 868.0 854.0 801.0 783.0 757.0 723.0 693.0 659.0 609.0 588.0 546.0 493.0 467.0 261.0	Nodularia spumigena	Fujii, K., K. Sivonen, K. Adachi, K. Noguchi, H. Sano, K. Hirayama, M. Suzuki, and K.-I. Harada. 1997. Comparative study of toxic and non-toxic cyanobacterial products: a novel glycoside, suomilide, from non-toxic Nodularia spumigena HKVV. Tetrahedron Letters 38:5529-5532.
914.5	457.75	913.5	Anabaenopeptin MM913 MM913	anabaenopeptin	C49H67N7O10	[Lys-Ile-Hph-N-MeHty-Ile]-CO-Tyr		Microcystis sp.	Zafrir-Ilan, E. and Carmeli, S. 2010. Eight novel serine proteases inhibitors from a water bloom of the cyanobacterium Microcystis sp. Tetrahedron 66: 9194-9202.
916	458.5	915	Anabaenopeptin Nouvelle anabaenopeptine	anabaenopeptin	C44H65N7O10S2	[Met-MeHty-Hph-Omet-Lys]-CO-Ile		Nodularia spumigena	Mazur-Marzec H, Kaczkowska MJ, Agata Blaszczyk A, Akcaalan R, Spoof L, et al. 2013. Diversity of peptides produced by Nodularia spumigena from various geographical regions. Mar Drugs 11: 1–19.
916.446	458.723	915.446	Anabaenopeptin Nouvelle anabaenopeptine	anabaenopeptin	C47H61N7O12	[AcSer-MeHty-Hty-Val-Lys]-CO-Phe		Nodularia spumigena	Mazur-Marzec H, Kaczkowska MJ, Agata Blaszczyk A, Akcaalan R, Spoof L, et al. 2013. Diversity of peptides produced by Nodularia spumigena from various geographical regions. Mar Drugs 11: 1–19.
916.5	458.75	915.5	Anabaenopeptin 915 915	anabaenopeptin	C48H65N7O11	[Val-Hty-MeHty-Ile-Lys]-CO-Tyr		Planktothrix agardhii	Okumura HS, Philmus B, Portmann C, Hemscheidt TK. Homotyrosine-containing cyanopeptolins 880 and 960 and anabaenopeptins 908 and 915 from Planktothrix agardhii CYA 126/8. J Nat Prod. 2009 Jan;72(1):172-6.
917.4	459.2	916.4	Micropeptin MM916	cyanopeptolin	C43H60N6O14S	[Ile-MPhe-Phe-Ahp-Leu-O-Thr]-GA-		Microcystis sp.	Zafrir-Ilan, E. and Carmeli, S. 2010. Eight novel serine proteases inhibitors from a water bloom of the cyanobacterium Microcystis sp. Tetrahedron 66: 9194-9202.
917.502	459.251	916.502	Microginin 51-A	microginin	C49H68N6O11	Ahda-Tyr-MVal-MTyr-Pro-Tyr	142 (Adha, R=CH3 ou 128 si R=H)	Microcystis	Ishida, K., T. Kato, M. Murakami, M. Watanabe, and M. F. Watanabe. 2000. Microginins, zinc metalloproteases inhibitors from the cyanobacterium Microcystis aeruginosa. Tetrahedron 56:8643-8656.
918.4	459.7	917.4	Nodulapeptin 917 Nodulapeptin 917	anabaenopeptin	C47H63N7O10S	[OMet-MeHty-Hph-Val-Lys]-CO-Phe	600.0 580.0 467.0 453.0 339.0	Nodularia spumigena	Schumacher, M., Wilson, N., Tabudravu, J.N., Edwards, C., Lawton, L.A., Motti, C., Wright, A.D., Diederich, M., Jaspars, M. 2012. New nodulopeptins from Nodularia spumigena KAC 66. Tetrahedron, 68: 1622-1628.
919.457	460.228	918.457	Somamide B	cyanopeptolin	C46H62N8O12	[Dhb-Ahp-Phe-MTyr-Val-O-Thr]-Gln-BA-		Lyngbya/Schizothrix	Nogle, L. M., R. T. Williamson, and W. H. Gerwick. 2001. Somamides A and B, two new depsipeptide analogues of dolostatin 13 from a Fijian cyanobacterial assemblage of Lyngbya majuscula and Schizothrix species. J. Nat. Prod. 64:716-719.
921.434	461.217	920.434	Microginin 299-B	microginin	C45H66Cl2N6O10	Cl2Ahda-Val-MVal-MTyr-Pro-Tyr	142 (Adha, R=CH3 ou 128 si R=H)	Microcystis	Ishida, K., H. Matsuda, M. Murakami, and K. Yamaguchi. 1997. Microginins 299-A and -B, leucine aminopeptidase inhibitors from the Cyanobacterium Microcystis aeruginosa (NIES-299). Tetrahedron 53:10281-10288.
921.472	461.236	920.472	Nostopeptin BN920		To be determied	[Leu-Ahp-Phe-MTyr-Val-O-Thr]-Gln-AA-		Nostoc	Ploutno, A. and Carmeli, S. (2002) Modified peptides from a water bloom of the cyanobacterium Nostoc sp. Tetrahedron 58, 9949-9957.
921.5	461.25	920.5	Micropeptin LH920 LH920	cyanopeptolin	C46H64N8O12	[Val-MeTyr-Phe-Ahp-Gln-O-Thr]-Gly-HA-		Microcystis spp.	Vegman,M. and Carmeli, S. 2013. Eight micropeptins from a Microcystis spp. bloom collected from a fishpond near Kibbutz Lehavot HaBashan, Israel. Tetrahedron 69(47):10108-10115.
923.535	462.268	922.535	Anabaenopeptin H	anabaenopeptin	C46H70N10O10	[Ile-MHty-Hty-Ile-Lys]-CO-Arg		Planktothrix agardhii	Itou, Y., S. Suzuki, K. Ishida, and M. Murakami. 1999. Anabaenopeptins G and H, potent carboxypeptidase A inhibitors from the cyanobacterium Planktothrix agardhii (NIES-595). Bioorganic & Medicinal Chemistry Letters 9:1243-1246.
924.508	462.754	923.508	Mcyst-LAba	microcystin	To be determied	[Ala-Leu-mAsp-Aba-Adda-Glu-MDha]	482.3 509.3 559.3 580.3 611.3 693.4 772.4 773.4 790.4 875.5 892.5 906.5 907.5	Microcystis aeruginosa	Gathercole, P. S. and P. G. Thiel. 1987. Liquid chromatographic determination of the cyanoginosins, toxins produced by the cyanobacterium Microcystis aeruginosa. J. Chromatogr. 408:435-440.
926.43	463.715	925.43	Cyanopeptolin S	cyanopeptolin	C40H63N9O14S	[Arg-Ahp-Ile-MPhe-Ile-O-Thr]-SuGA--		Microcystissp.	Jakobi, C., L. Oberer, C. Quiquerez, W. A. König, and J. Weckesser. 1995. Cyanopeptolin S, a sulfate-containing depsipeptide from a water bloom of Microcystis sp. FEMS Microbiology Letters 129:129-134.
926.455	463.727	925.455	Micropeptin LH925 LH925	cyanopeptolin	C42H67N7O14S	[Me,MeLys-Ahp-Ile-MPhe-Ile-O-Thr]-SuGA--		Microcystis spp.	Vegman, M. et Carmeli, S. 2013. Eight micropeptins from a Microcystis spp. bloom collected from a fishpond near Kibbutz Lehavot HaBashan, Israel.
926.5	463.75	925.5	Micropeptin MZ925 MZ925	cyanopeptolin	C40H63N9O14S	[Arg-Ahp-Ile-MPhe-Ile-O-Thr]-SuGA--		Microcystis sp.	Zafrir E, Carmeli S. 2010. Micropeptins from an Israeli fishpond water bloom of the cyanobacterium Microcystis sp. J Nat Prod. 73:352-8.
927.454	464.227	926.454	Keramamide L	anabaenopeptin	C49H63ClN8O8	[Phe-Cl,MTrp-Leu-Leu-Lys]-CO-Phe			Uemoto et al. 1998
927.519	464.26	926.519	Nostopeptin B	cyanopeptolin	C46H70N8O12	[Leu-Ahp-Ile-MTyr-Ile-O-O,MPro]-Gln-AC-		Nostoc	Okino, T., S. Qi, H. Matsuda, M. Murakami, and K. Yamaguchi. 1997. Nostopeptins A and B, elastase inhibitors from the cyanobacterium Nostoc minutum. J. Nat. Prod. 60:158-161.
929.519	465.259	928.519	Prenylagaramide B	Prenylagaramide	C49H68N8O10	[Pro-PrTyr-Leu-Tyr-Pro-Ile-Asn]		Planktothrix	Murakami, M., Y. Itou, K. Ishida, and H. J. Shin. 1999. Prenylagaramides A and B, new cyclic peptides from two strains of Planktothrix agardhii. J. Nat. Prod. 62:752-755.
929.559	465.279	928.559	Cyanopeptolin B	cyanopeptolin	C46H72N8O12	[Lys-Ahp-Leu-MPhe-Val-O-Thr]-Asp-HA-		Microcystissp.	Martin, C., L. Oberer, T. Ino, W. A. König, M. Busch, and J. Weckesser. 1993. Cyanopeptolins, new depsipeptides from the cyanobacterium Microcystis sp. PCC 7806. J. Antibiot. 46:1550-1556.
930.428	465.714	929.428	Nodulapeptin A	anabaenopeptin	C44H63N7O13S	[AcSer-MHty-Hph-2OMet-Lys]-CO-Ile		Nodularia spumigena	Fujii, K., K. Sivonen, K. Adachi, K. Noguchi, H. Sano, K. Hirayama, M. Suzuki, and K.-I. Harada. 1997. Comparative study of toxic and non-toxic cyanobacterial products: a novel glycoside, suomilide, from non-toxic Nodularia spumigena HKVV. Tetrahedron Letters 38:5529-5532.
930.498	465.749	929.498	Anabaenopeptin G	anabaenopeptin	C49H67N7O11	[Ile-MHty-Hty-Ile-Lys]-CO-Tyr		Planktothrix	Itou, Y., S. Suzuki, K. Ishida, and M. Murakami. 1999. Anabaenopeptins G and H, potent carboxypeptidase A inhibitors from the cyanobacterium Planktothrix agardhii (NIES-595). Bioorganic & Medicinal Chemistry Letters 9:1243-1246.
930.498	465.749	929.498	Oscillamide H	anabaenopeptin	C49H67N7O11	[Ile-Hty-Hty-MIle-Lys]-CO-Tyr		Planktothrix	Akami et al. poster
930.5	465.75	929.5	Anabaenopeptin G G	anabaenopeptin	C49H67N7O11	Tyr-CO-[Lys-Ile-Htyr-MeHTyr-Ile]		Planktothrix agardhii	Itou, Y., S. Suzuki, K. Ishida, and M. Murakami. 1999. Anabaenopeptins G and H, potent carboxypeptidase A inhibitors from the cyanobacterium Planktothrix agardhii (NIES-595). Bioorganic & Medicinal Chemistry Letters 9:1243-1246.
931.518	466.259	930.518	Microginin 51-B	microginin	C50H70N6O11	MAhda-Tyr-MVal-MTyr-Pro-Tyr	142 (Adha, R=CH3 ou 128 si R=H)	Microcystis	Ishida, K., T. Kato, M. Murakami, M. Watanabe, and M. F. Watanabe. 2000. Microginins, zinc metalloproteases inhibitors from the cyanobacterium Microcystis aeruginosa. Tetrahedron 56:8643-8656.
931.55	466.275	930.55	Cyanopeptolin 930		To be determied	[Lys-Ahp-Leu-MTyr-Val-O-Thr]-Thr-HA-		Microcystis
932	466.5	931	Anabaenopeptin Nouvelle anabaenopeptine	anabaenopeptin	C44H65N7O11S2	[OMet-MeHty-Hph-Omet-Lys]-CO-Ile	914.0 904.0 886.0 868.0 801.0 737.0 511.0 447.0 436.0 339.0 164.0 107.0 84.0	Nodularia spumigena	Mazur-Marzec H, Kaczkowska MJ, Agata Blaszczyk A, Akcaalan R, Spoof L, et al. 2013. Diversity of peptides produced by Nodularia spumigena from various geographical regions. Mar Drugs 11: 1–19.
933.4	467.2	932.4	Micropeptin MM932	cyanopeptolin	C43H60N6O15S	[Ile-MeTyr-Phe-Ahp-Leu-O-Thr]-GA-		Microcystis sp.	Zafrir-Ilan, E. and Carmeli, S. 2010. Eight novel serine proteases inhibitors from a water bloom of the cyanobacterium Microcystis sp. Tetrahedron 66: 9194-9202.
934	467.5	933	Anabaenopeptin Nouvelle anabaenopeptine	anabaenopeptin	C47H63N7O11S1	[OMet-MeHty-Hty-Val-Lys]-CO-Phe	916.0 906.0 888.0 870.0 787.0 769.0 757.0 705.0 677.0 594.0 511.0 447.0 403.0 369.0 339.0 164.0 107.0 84.0	Nodularia spumigena	Mazur-Marzec H, Kaczkowska MJ, Agata Blaszczyk A, Akcaalan R, Spoof L, et al. 2013. Diversity of peptides produced by Nodularia spumigena from various geographical regions. Mar Drugs 11: 1–19.
938.5	469.75	937.5	[D-Asp3]Mcyst-LL	microcystin	To be determied	D-Ala, L-Leu, D-Asp, L-Leu, Adda, D-Glu, Mdha	496.3 509.3 559.3 580.3 693.4 786.4 787.4 804.5 889.5 906.5 920.5 921.5	Microcystis aeruginosa	Diehnelt, C. W. et al. 2006. Identification of microcystin toxins from a strain of Microcystis aeruginosa by liquid chromatography
938.524	469.762	937.524	Mcyst-LV	microcystin	To be determied	[Ala-Leu-mAsp-Val-Adda-Glu-MDha]
939.5	470.25	938.5	Cyanopeptolin 920	cyanopeptolin	To be determied	[Lys–Ahp–Phe–MeTyr–Val–O–Thr]–Leu–Ac	Fragmenté en [M-H2O+H]= 921.6	Microcystis sp.	Welker et al., 2006. Detection and identification of oligopeptides in Microcystis (cyanobacteria) colonies : Toward an understanding of metabolic diversity. Peptides. Volume 27, Issue 9 : 2090–2103
939.5	470.25	938.5	Mcyst-RA	microcystin	To be determied	[Ala-Arg-MeAsp-Ala-Adda-Glu-Mdha]		Microcystis sp	Puddick, J. et al. 2013. Isolation and structure determination of two new hydrophobic microcystins from Microcystis sp
940.4	470.7	939.4	Micropeptin MZ939A MZ939A	cyanopeptolin	C41H65N9O14S	[Arg-Amp-Ile-MPhe-Ile-O-Thr]-GA--		Microcystis sp.	Zafrir E, Carmeli S. 2010. Micropeptins from an Israeli fishpond water bloom of the cyanobacterium Microcystis sp. J Nat Prod. 73:352-8.
940.449	470.725	939.449	Micropeptin MZ939B MZ939B	cyanopeptolin	C41H65N9O14S	[Arg–Amp–Ile–MPhe–Ile–O–Thr]–SuGA		Microcystis sp.	Zafrir E, Carmeli S. 2010. Micropeptins from an Israeli fishpond water bloom of the cyanobacterium Microcystis sp. J Nat Prod. 73:352-8.
943.448	472.224	942.448	Keramamide A	anabaenopeptin	To be determied	[Phe-Cl,M,hoTrp-Leu-Leu-Lys]-CO-Phe			Kobayashi et al. 1991
943.575	472.287	942.575	Cyanopeptolin C	cyanopeptolin	C47H74N8O12	[MLys-Ahp-Leu-MPhe-Val-O-Thr]-Asp-HA-		Microcystis	Martin, C., L. Oberer, T. Ino, W. A. König, M. Busch, and J. Weckesser. 1993. Cyanopeptolins, new depsipeptides from the cyanobacterium Microcystis sp. PCC 7806. J. Antibiot. 46:1550-1556.
944.5	472.75	943.5	Mcyst-FA	microcystin	To be determied	[Ala-Phe-MeAsp-Ala-Adda-Glu-Mdha]	944.0 348.0 416.0 502.0 365.0 436.0 519.0 375.0 446.0 593.0 509.0 580.0 727.0 856.0 613.0 631.0 792.0 810.0 843.0 926.0	Microcystis sp	Puddick, J. et al. 2013. Isolation and structure determination of two new hydrophobic microcystins from Microcystis sp
944.5	472.75	943.5	[D-Asp3]Mcyst-FA	microcystin	To be determied	[Ala-Phe-Asp-Ala-Adda-Glu-Mdha]		Microcystis sp	Puddick, J. et al. 2013. Isolation and structure determination of two new hydrophobic microcystins from Microcystis sp
945.535	473.268	944.535	Micropeptin SD 944	cyanopeptolin	C46H72N8O13	[Lys-Ahp-Ile-MTyr-Val-O-Thr]-Asp-HA-		Microcystis aeruginosa	Reshef, V. and S. Carmeli. 2001. Protease inhibitors from a water bloom of the cyanobacterium Microcystis aeruginosa. Tetrahedron 57:2885-2894.
945.535	473.268	944.535	Somamide A - H2O		To be determied
946.5	473.75	945.5	Nod-Cys Nod-Cys		To be determied				K. Karlsson, 2005 (voir tableau Benjamin)
947.407	474.204	946.407	Micropeptin KT946	cyanopeptolin	C44H62N6O15S	[Hty-Ahp-Ile-MePhe-Ile-O-Thr]-SuGA-		Microcystissp.	Beresovsky, D., Hadas, O., Livne, A., Sukenik, A., Kaplan, A. and Carmeli, S. 2006. Toxins and Biologically Active Secondary Metabolites of Microcystis sp. isolated from Lake Kinneret. Isr. J. Chem., 46: 79–87.
949.551	475.276	948.551	[Mdha3] Mcyst-LR	microcystin	To be determied	[Ala-Leu-mDha-Arg-Adda-Glu-MDha]
952.54	476.77	951.54	Mcyst-LL	microcystin	To be determied	[Ala-Leu-mAsp-Leu-Adda-Glu-MDha]	509.3 510.3 559.3 580.3 639.3 661.4 693.4 783.4 800.5 801.4 818.5 851.5 902.5 903.5 920.5 934.5 935.5	Microcystis aeruginosa	Craig, M., T. L. McCready, H. A. Luu, M. A. Smillie, P. Dubord, and C. F. B. Holmes. 1993. Identification and characterization of hydrophobic microcystins in canadian freshwater cynobacteria. Toxicon 31:1541-1549.
953.462	477.231	952.462	Anabaenopeptilide 90-A	cyanopeptolin	C46H64N8O14	[Htyr-Ahp-Thr-M,mTyr-Ile-O-Thr]-Gln-FA-		Anabaena	Fujii, K., K.-I. Harada, M. Suzuki, F. Kondo, Y. Ikai, H. Oka, and K. Sivonen. 1996. Novel cyclic peptides together with microcystins produced by toxic cyanobacteria, p. 559-562. In T. Yatsumoto, Y. Oshima, and Y. Fukuyo (eds.), Harmful and toxic algal blooms. Intergovernmental Oceanographic Commission of UNESCO, Paris.
953.51	477.255	952.51	Mcyst-AR	microcystin	C48H69N10O12	[Ala-Ala-mAsp-Arg-Adda-Glu-MDha]	135.0 155.0 213.0 239.0 375.0 817.0 953.0	Microcystis sp.	Namikoshi, M., K. L. Rinehart, R. Sakai, R. R. Stotts, A. M. Dahlem, C. R. Beasley, W. W. Carmichael, and A. M. Evans. 1992. Identification of 12 hepatotoxins from Homer lake bloom af the cyanobacterium Microcystis aeruginosa, Microcystis viridis, and Microcystis wesenbergii: nine new microcystins. J. org. Chem. 57:866-872.
955.4	478.2	954.4	Cyanopeptolin 954	cyanopeptolin	To be determied		Fragmenté en [M+Na]= 977.41	Microcystis aeruginosa	Elert, E. et al., 2005. Cyanopeptolin 954, a Chlorine-Containing Chymotrypsin Inhibitor of Microcystis aeruginosa NIVA Cya 43.
955.55	478.275	954.55	Nostopeptin A	cyanopeptolin	C48H74N8O12	[Leu-Ahp-Ile-MTyr-Ile-O-O,MPro]-Gln-BA-		Nostoc	Okino, T., S. Qi, H. Matsuda, M. Murakami, and K. Yamaguchi. 1997. Nostopeptins A and B, elastase inhibitors from the cyanobacterium Nostoc minutum. J. Nat. Prod. 60:158-161.
956.48	478.74	955.48	[Asp3]Mcyst-LM	microcystin	To be determied	[Ala-Leu-Asp-Met-Adda-Glu-MDha]
957.52	479.26	956.52	Oscillamide C	anabaenopeptin	C49H68N10O10	[Phe-MHty-Hty-Ile-Lys]-CO-Arg	N-Me-Hty variant of anabaenopeptin F at the N-Me-Ala position Arg-CO-[Lys-Ile-Htyr-MeHTyr-Phe]	Planktothrix agardhii and P. rubescens	Sano, T., T. Usui, K. Ueda, L. Osada, and K. Kaya. 2001. Isolation of new protein phosphatase inhibitors from two cyanobacteria species, Planktothrix spp. J. Nat. Prod. 64:1052-1055.
957.541	479.27	956.541	Cyanopeptolin A	cyanopeptolin	C46H72N10O12	[Arg-Ahp-Leu-MPhe-Val-O-Thr]-Asp-HA-		Microcystissp.	Martin, C., L. Oberer, T. Ino, W. A. König, M. Busch, and J. Weckesser. 1993. Cyanopeptolins, new depsipeptides from the cyanobacterium Microcystis sp. PCC 7806. J. Antibiot. 46:1550-1556.
957.566	479.283	956.566	Cyanopeptolin D	cyanopeptolin	C48H76N8O12	[M,mLys-Ahp-Leu-MPhe-Val-O-Thr]-Asp-HA-		Microcystissp.	Martin, C., L. Oberer, T. Ino, W. A. König, M. Busch, and J. Weckesser. 1993. Cyanopeptolins, new depsipeptides from the cyanobacterium Microcystis sp. PCC 7806. J. Antibiot. 46:1550-1556.
958.5	479.75	957.5	Mcyst-Faba	microcystin	To be determied	D-Ala, L-Phe, D-MeAsp, L-Ala, Adda, D-Glu, Mdha,		Microcystis sp	Puddick, J. et al. 2013. Isolation and structure determination of two new hydrophobic microcystins from Microcystis sp
959.546	480.273	958.546	Micropeptin B	cyanopeptolin	C47H74N8O13	[Lys-Ahp-Leu-MTyr-Val-O-Thr]-Glu-HA-		Microcystis	Okino, T., M. Murakami, R. Haraguchi, H. Munekata, and H. Matsuda. 1993. Micropeptins A and B, plasmin and trypsin inhibitors from the blue green alga Microcystis aeruginosa. Tetrahedron Letters 34:8131-8134.
960.472	480.736	959.472	Mcyst-YA	microcystin	To be determied	[Ala-Tyr-mAsp-Ala-Adda-Glu-MDha]			Botes, D. P., P. L. Wessels, H. Kruger, M. T. C. Runnegar, S. Satikarn, R. J. Smith, J. C. J. Barba, and D. H. Williams. 1985. Structural studies on cyanoginosins-LR, YR, YA, and YM, peptide toxins from Microcystis aeruginosa. J. Chem. Soc. Perkin Trans.2747-2748.
961.5	481.25	960.5	Cyanopeptolin 960	cyanopeptolin	C45H64N6O15S			Planktothrix agardhii	Okumura HS, Philmus B, Portmann C, Hemscheidt TK. 2009. Homotyrosine-containing cyanopeptolins 880 and 960 and anabaenopeptins 908 and 915 from Planktothrix agardhii CYA 126/8. J Nat Prod. 72(1):172-6.
961.5	481.25	960.5	Micropeptin HH960	cyanopeptolin	To be determied			Microcystis aeruginosa	Lodin-Friedman, A. et Carmeli, S. 2013. Metabolites from Microcystis aeruginosa Bloom Material Collected at a Water Reservoir near Kibbutz Hafetz Haim, Israel
962.393	481.697	961.393	Micropeptin 90	cyanopeptolin	C42H59N9O15S	[Arg-Ahp-Phe-MTyr-Val-O-Thr]-SuGA--		Microcystis	Ishida, K., M. Murakami, H. Matsuda, and K. Yamaguchi. 1995. Micropeptin 90, a plasmin and trypsin inhibitor fromthe blue-green alga Microcystis aeruginosa (NIES 90). Tetrahedron Letters 36:3535-3538.
963.574	482.287	962.574	Apramide B	cyclic	C51H78N8O8S	[OyA-MAla-MVal-Pro-MVal-MVal-M,mTyr-MGly-thz]		Lyngbya	Luesch, H., W. Y. Yoshida, R. E. Moore, and V. J. Paul. 2000. Apramides A-G, novel lipopeptides from the marine cyanobacterium Lyngbya majuscula. J. Nat. Prod. 63:1106-1112.
964.5	482.75	963.5	Cyanopeptolin 963A	cyanopeptolin	C49H69N7O13		Fragmenté en [M+Na]= 986.48418	Microcystis aeruginosa	Bister, B. et al., 2004. Cyanopeptolin 963A, a Chymotrypsin Inhibitor of Microcystis PCC 7806
965.473	483.237	964.473	Micropeptin EI964	cyanopeptolin	C46H64N10O13	[Arg-Ahp-Phe-MTyr-Ile-O-Thr]-Asp-AA-		Microcystis aeruginosa	Ploutno, A., M. Shoshan, and S. Carmeli. 2002. Three novel protease inhibitors from a natural bloom of the cyanobacterium Microcystis aeruginosa. J. Nat. Prod. 65:973-978.
966.465	483.732	965.465	Somamide A	cyanopeptolin	C48H67N7O12S	[Dhb-Ahp-Phe-MTyr-Val-O-Thr]-OMet-HA-		Lyngbya/Schizothrix	Nogle, L. M., R. T. Williamson, and W. H. Gerwick. 2001. Somamides A and B, two new depsipeptide analogues of dolostatin 13 from a Fijian cyanobacterial assemblage of Lyngbya majuscula and Schizothrix species. J. Nat. Prod. 64:716-719.
967.385	484.193	966.385	Micropeptin T20	cyanopeptolin	C46H59N6O15P	[Phe-Ahp-Phe-MTyr-Ile-O-Thr]-PO3GA--		Microcystis	Okano, T., T. Sano, and K. Kaya. 1999. Micropeptin T-20, a novel phosphate-containing cyclic depsipeptide from the cyanobacterium Microcystis aeruginosa. Tetrahedron Letters 40:2379-2382.
967.5	484.25	966.5	Mcyst Mcyst-Raba	microcystin	To be determied	D-Ala, L-Arg, D-MeAsp, L-Aba, Adda, D-Glu, Mdha		Microcystis aeruginosa
967.525	484.263	966.525	[Asp3,Dha7]Mcyst-LR	microcystin	To be determied	[Ala-Leu-Asp-Arg-Adda-Glu-Dha]		Microcystis aeruginosa	Harada, K.-I., K. Ogawa, K. Matsuura, H. Nagai, H. Murata, M. Suzuki, Y. Itezono, N. Nakayama, M. Shirai, and M. Nakano. 1991. Isolation of two toxic heptapeptide microcystins from an axenic strain of Microcystis aeruginosa, K-139. Toxicon 29:479-489.
969.5	485.25	968.5	[Asp3]Mcyst-WA	microcystin	To be determied	[Ala-Trp-Asp-Ala-Adda-Glu-Mdha]		Microcystis sp	Puddick, J. et al. 2013. Isolation and structure determination of two new hydrophobic microcystins from Microcystis sp
969.602	485.301	968.602	Dolastatin 12	diverse	C50H80N8O11	GlyMLeuGlyHmpaAmpaMAlaIbuMPheMVal			Harrigan, G. G., W. Y. Yoshida, R. E. Moore, D. G. Nagle, P. U. Park, J. Biggs, V. J. Paul, S. L. Mooberry, T. H. Corbett, and F. A. Valeriote. 1998. Isolation, structure determination, and biological activity of dolostatin 12 and lyngbyastatin 1 from Lyngbya majuscula/Schizothrix calcicola cyanobacterial assemblages. J. Nat. Prod. 61:1221-1225.
970.441	485.721	969.441	[Dha7]Mcyst-EE	microcystin	To be determied	[Ala-Glu-mAsp-Glu-Adda-Glu-Dha]			Namikoshi, M., M. Yuan, K. Sivonen, W. W. Carmichael, K. L. Rinehart, L. Rouhiainen, F. Sun, S. Brittain, and A. Otsuki. 1998. Seven new microcystins possessing two L-glutamic acid units, isolated from Anabaena sp. strain 186. Chem. Res. Toxicol. 11:143-149.
970.441	485.721	969.441	[Asp3]Mcyst-EE	microcystin	To be determied	[Ala-Glu-Asp-Glu-Adda-Glu-MDha]			Namikoshi, M., M. Yuan, K. Sivonen, W. W. Carmichael, K. L. Rinehart, L. Rouhiainen, F. Sun, S. Brittain, and A. Otsuki. 1998. Seven new microcystins possessing two L-glutamic acid units, isolated from Anabaena sp. strain 186. Chem. Res. Toxicol. 11:143-149.
970.441	485.721	969.441	[Asp3,Dha7]Mcyst-EmE	microcystin	To be determied	[Ala-Glu-Asp-mGlu-Adda-Glu-Dha]	970.0 163.0 292.0 361.0 432.0 561.0 819.0 836.0 116.0 231.0 259.0 201.0 270.0 528.0 657.0 276.0 405.0 476.0 545.0	Anabena sp.	Namikoshi, M., M. Yuan, K. Sivonen, W. W. Carmichael, K. L. Rinehart, L. Rouhiainen, F. Sun, S. Brittain, and A. Otsuki. 1998. Seven new microcystins possessing two L-glutamic acid units, isolated from Anabaena sp. strain 186. Chem. Res. Toxicol. 11:143-149.
970.496	485.748	969.496	Mcyst-LM	microcystin	To be determied	[Ala-Leu-mAsp-Met-Adda-Glu-MDha]
972.508	486.754	971.5	Mcyst-VF	microcystin	To be determied	[Ala-Val-mAsp-Phe-Adda-Glu-MDha]	135.0 163.0 213.0 375.0 446.0 530.0 659.0 822.0 838.0 973.0		Bateman, K. P., P. Thibault, D. J. Douglas, and R. L. White. 1995. Mass spectral analysis of microcystins from toxic cyanobacteria using on-line chromatographic and electrophoretic separations. J. Chromatogr. A 712:253-268.
973.408	487.204	972.408	Anabaenopeptilide 90-B	cyanopeptolin	C45H61ClN8O14	[Htyr-Ahp-Thr-Cl,MTyr-Ile-O-Thr]-Gln-FA-		Anabaena	Fujii, K., K.-I. Harada, M. Suzuki, F. Kondo, Y. Ikai, H. Oka, and K. Sivonen. 1996. Novel cyclic peptides together with microcystins produced by toxic cyanobacteria, p. 559-562. In T. Yatsumoto, Y. Oshima, and Y. Fukuyo (eds.), Harmful and toxic algal blooms. Intergovernmental Oceanographic Commission of UNESCO, Paris.
973.475	487.238	972.475	cyanopeptolin 972	cyanopeptolin	To be determied	[Arg-Ahp-Ile/Leu-MTyr-Val-O-Thr]-Asp-Hex-			Welker et al., 2004. Diversity and distribution of Microcystis (Cyanobacteria) oligopeptide chemotypes from natural communities studied by single- colony mass spectrometry. Microbiology : 150, 1785-1808
973.561	487.28	972.561	Cyanopeptolin 972/3		To be determied	[Lys-Ahp-Leu-MTyr-Ile-O-Thr]-Glu-HA-
973.561	487.28	972.561	Cyanopeptolin 972/2		To be determied	[Lys-Ahp-Leu-MTyr-Val-O-Thr]-Asp-OA-
974.5	487.75	973.5	Mcyst-Yaba	microcystin	To be determied	[Ala-Tyr-mAsp-Aba-Adda-Glu-MDha]
976.386	488.693	975.386	Micropeptin 478-A	cyanopeptolin	C40H62ClN9O15S	[Arg-Ahp-Ile-Cl,MTyr-Ile-O-Thr]-SuGA--		Microcystis	Ishida, K., H. Matsuda, M. Murakami, and K. Yamaguchi. 1997. Micropeptins 478-A and -B, plasmin inhibitors from the cyanobacterium Microcystis aeruginosa. J. Nat. Prod. 60:184-187.
976.4	488.7	975.4	Micropeptin HU975 HU975	cyanopeptolin	C40H62ClN9O15S	1Val, 2NMe, OMe-o-Cl-Tyr, 4Ahp, 73-sulfo-GA		Microcystis aeruginosa	Gesner-Apter S, Carmeli S. 2009. Protease inhibitors from a water bloom of the cyanobacterium Microcystis aeruginosa. J Nat Prod 72(8):1429-36.
976.409	488.704	975.409	cyanopeptolin 975	cyanopeptolin	To be determied	[Arg-Ahp-Phe-MTyr-Ile-O-Thr]-SuGA--		Microcystis sp.
977.59	489.295	976.59	Apramide A	cyclic	C52H80N8O8S	[mOyA-MAla-MVal-Pro-MVal-MVal-M,mTyr-MGly-thz]		Lyngbya	Luesch, H., W. Y. Yoshida, R. E. Moore, and V. J. Paul. 2000. Apramides A-G, novel lipopeptides from the marine cyanobacterium Lyngbya majuscula. J. Nat. Prod. 63:1106-1112.
979.4	490.2	978.4	Micropeptin HM978	cyanopeptolin	To be determied			Microcystis spp	Lifshits, M. et al., 2011. Protease inhibitors from three fishpond water blooms of Microcystis spp
979.489	490.245	978.489	Cyanopeptolin W	cyanopeptolin	To be determied	[Arg-Ahp-Phe-MTyr-Ile-O-Thr]-Glu-AA-		Microcystis sp.	Erhard 1999
979.5	490.25	978.5	Micropeptin MM978	cyanopeptolin	C49H70N8O13			Microcystis sp.	Zafrir-Ilan, E. and Carmeli, S. 2010. Eight novel serine proteases inhibitors from a water bloom of the cyanobacterium Microcystis sp. Tetrahedron 66: 9194-9202.
979.5	490.25	978.5	Micropeptin HH978	cyanopeptolin	To be determied			Microcystis aeruginosa	Lodin-Friedman, A. et Carmeli, S. 2013. Metabolites from Microcystis aeruginosa Bloom Material Collected at a Water Reservoir near Kibbutz Hafetz Haim, Israel
979.606	490.303	978.606	Apramide C	cyclic	C52H82N8O8S	[mOeA-MAla-MVal-Pro-MVal-MVal-M,mTyr-MGly-thz]		Lyngbya	Luesch, H., W. Y. Yoshida, R. E. Moore, and V. J. Paul. 2000. Apramides A-G, novel lipopeptides from the marine cyanobacterium Lyngbya majuscula. J. Nat. Prod. 63:1106-1112.
980.5	490.75	979.5	Micropeptin GH979	cyanopeptolin	C49H69N7O14	[Leu-Ahp-Ile-MePhe-Val-O-Thr]-Asp-Hpla		Microcystis spp	Lifshits, M.,Zafrir-Ilan, E., Raveh, A. and Carmeli, S. 2011. Protease inhibitors from three fishpond water blooms of Microcystis spp., Tetrahedron 67(22):4017-4024
980.503	490.751	979.503	Micropeptin SD979	cyanopeptolin	C49H69N7O14	[Tyr-Ahp-Ile-MTyr-Val-O-Thr]-Asp-HA-		Microcystis aeruginosa	Reshef, V. and S. Carmeli. 2001. Protease inhibitors from a water bloom of the cyanobacterium Microcystis aeruginosa. Tetrahedron 57:2885-2894.
981.397	491.199	980.397	Aeruginoguanidin 98-A		To be determied			Microcystis	Muramaki et al. 1994 (s. Namikoshi & Rinehart 1996)
981.47	491.235	980.47	Scyptolin A	cyanopeptolin	C45H69ClN8O14	[Leu-Ahp-Thr-Cl,MTyr-Val-O-Thr]-Thr-Ala-BA		Scytonema	Matern, U., L. Oberer, R. A. Falchetto, M. Erhard, W. A. König, M. Herdman, and J. Weckesser. 2001. Scyptolin A and B, cyclic depsipeptides from axenic cultures of Scytonema hofmanni PCC 7110. Phytochemistry 58:1087-1095.
981.5	491.25	980.5	Mcyst-Rapa	microcystin	To be determied	[Ala-Arg-mAsp-Aba-Adda-Glu-MDha]
981.541	491.27	980.541	[Asp3Dhb7] Mcyst-LR	microcystin	C48H72N10O12	[Ala-Leu-Asp-Arg-Adda-Glu-Dhb]		Planktothrix agardhii	Sano, T. and K. Kaya. 1998. Two new (E)-2-amino-2-butenoic acid (Dhb)-containing microcystins isolated from Planktothrix agardhii. Tetrahedron 54:463-470.
981.541	491.27	980.541	[dmAdda]Mcyst-LR	microcystin	C48H72N10O12	[Ala-Leu-mAsp-Arg-dmAdda-Glu-MDha]	155.0 213.0 239.0 375.0 860.0 981.0	Microcystis sp.	Namikoshi, M., K. L. Rinehart, R. Sakai, R. R. Stotts, A. M. Dahlem, C. R. Beasley, W. W. Carmichael, and A. M. Evans. 1992. Identification of 12 hepatotoxins from Homer lake bloom af the cyanobacterium Microcystis aeruginosa, Microcystis viridis, and Microcystis wesenbergii: nine new microcystins. J. org. Chem. 57:866-872.
981.541	491.27	980.541	[Asp3]Mcyst-LR	microcystin	C48H72N10O12	[Ala-Leu-Asp-Arg-Adda-Glu-MDha]	135.0 155.0 213.0 239.0 375.0 845.0 981.0	Microcystis sp.	Krishnamyrthy, T., L. Szafraniec, D. F. Hunt, J. Shabanowitz, J. R. Yates, C. R. Hauer, W. W. Carmichael, O. Skulberg, G. A. Codd, and S. Missler. 1989. Structural characterization of toxic cyclic peptides from blue-green algae by tandem mass spectrometry. Proc. Natl. Acad. Sci. USA 86:770-774.
981.541	491.27	980.541	[Dha7]Mcyst-LR	microcystin	C48H72N10O12	[Ala-Leu-mAsp-Arg-Adda-Glu-Dha]		Microcystis aeruginosa	Harada, K.-I., K. Ogawa, K. Matsuura, H. Nagai, H. Murata, M. Suzuki, Y. Itezono, N. Nakayama, M. Shirai, and M. Nakano. 1991. Isolation of two toxic heptapeptide microcystins from an axenic strain of Microcystis aeruginosa, K-139. Toxicon 29:479-489.
982.395	491.697	981.395	Aeruginoguanidin aeruginoguanidine 98A		C39H66N9O14S3			Microcystis aeruginosa	Ishida, K. et al., 2002. Aeruginoguanidines 98-A–98-C: cytotoxic unusual peptides from the cyanobacterium Microcystis aeruginosa
983.5	492.25	982.5	Mcyst-WA Mcyst-WA	microcystin	To be determied	D-Ala, L-Trp, D-MeAsp, L-Ala, Adda, D-Glu, Mdha,	387.0 458.0 541.0 404.0 475.0 558.0 375.0 446.0 632.0 509.0 580.0 766.0 895.0 670.0 831.0 849.0 882.0 965.0 983.0	Microcystis sp.	Puddick, J. et al. 2013. Isolation and structure determination of two new hydrophobic microcystins from Microcystis sp
984.423	492.712	983.423	Micropeptin HA983	cyanopeptolin	C46H62ClN9O13			Microcystis spp	Lifshits, M.,Zafrir-Ilan, E., Raveh, A. and Carmeli, S. 2011. Protease inhibitors from three fishpond water blooms of Microcystis spp., Tetrahedron 67(22):4017-4024
984.457	492.728	983.457	[Dha7]Mcyst-EmE	microcystin	C48H67N7O8	[Ala-Glu-mAsp-mGlu-Adda-Glu-Dha]	984.0 163.0 292.0 361.0 432.0 561.0 833.0 850.0 116.0 245.0 273.0 201.0 270.0 542.0 671.0 290.0 419.0 490.0 559.0	Anabaenasp.	Namikoshi, M., M. Yuan, K. Sivonen, W. W. Carmichael, K. L. Rinehart, L. Rouhiainen, F. Sun, S. Brittain, and A. Otsuki. 1998. Seven new microcystins possessing two L-glutamic acid units, isolated from Anabaena sp. strain 186. Chem. Res. Toxicol. 11:143-149.
984.457	492.728	983.457	[Asp3,Dha7]Mcyst-mEmE	microcystin	To be determied	[Ala-mGlu-Asp-mGlu-Adda-Glu-Dha]	135.0 163.0 292.0 361.0 432.0 575.0 850.0 116.0 231.0 259.0 215.0 284.0 399.0 542.0 671.0 276.0 419.0 490.0 559.0	Anabaenasp.	Namikoshi, M., M. Yuan, K. Sivonen, W. W. Carmichael, K. L. Rinehart, L. Rouhiainen, F. Sun, S. Brittain, and A. Otsuki. 1998. Seven new microcystins possessing two L-glutamic acid units, isolated from Anabaena sp. strain 186. Chem. Res. Toxicol. 11:143-149.
984.457	492.728	983.457	[Asp3]Mcyst-EmE		To be determied	[Ala-Glu-Asp-mGlu-Adda-Glu-MDha]			Namikoshi, M., M. Yuan, K. Sivonen, W. W. Carmichael, K. L. Rinehart, L. Rouhiainen, F. Sun, S. Brittain, and A. Otsuki. 1998. Seven new microcystins possessing two L-glutamic acid units, isolated from Anabaena sp. strain 186. Chem. Res. Toxicol. 11:143-149.
984.457	492.728	983.457	Mcyst-EE	microcystin	To be determied	[Ala-Glu-mAsp-Glu-Adda-Glu-MDha]
984.457	492.728	983.457	[Ser7]Mcyst-EE	microcystin	To be determied	[Ala-Glu-mAsp-Glu-Adda-Glu-Ser]
985.597	493.299	984.597	Majusculamide C	diverse	C50H80N8O12	GlyMIleGlyHmpaAmpaAlaIbuM,mTyrMVal		Lyngbya	Carter et al. 1984 JOC 49
986.524	493.762	985.524	Mcyst-LF	microcystin	To be determied	[Ala-Leu-mAsp-Phe-Adda-Glu-MDha]	135.0 107.0 213.0 509.3 544.3 559.3 580.3 693.4 751.4 834.4 835.4 852.5 885.5 936.5 937.5 951.5 954.5 968.5 969.5	Microcystis aeruginosa	Azevedo, S. M. F. O., W. R. Evans, W. W. Carmichael, and M. Namikoshi. 1994. First report of microcystins from a Brazilian isolate of the cyanobacterium Microcystis aeruginosa. J. appl. Phycol. 6:261-265.
987.54	494.27	986.54	Micropeptin K139	cyanopeptolin	To be determied		987.8 869.7 941.7 852.6 774.6 756.6 738.6 453.3 400.3 309.2 223.2 209.2 164.1	Radiocystis feernandoi	Lombardo, M. et al., 2006. Isolation and structural characterization of microcystin-LR and three minor oligopeptides simultaneously produced by Radiocystis feernandoi (Chroococcales, Cyanobacteriae
987.551	494.276	986.551	Cyanopeptolin 986	cyanopeptolin	To be determied	[Arg-Ahp-Leu-MTyr-Val-O-Thr]-Glu-HA-		Microcystis
987.577	494.288	986.577	Micropeptin A	cyanopeptolin	C49H78N8O13	[Lys-Ahp-Leu-MTyr-Val-O-Thr]-Glu-OA-		Microcystis aeruginosa	Okino, T., M. Murakami, R. Haraguchi, H. Munekata, and H. Matsuda. 1993. Micropeptins A and B, plasmin and trypsin inhibitors from the blue green alga Microcystis aeruginosa. Tetrahedron Letters 34:8131-8134.
989.6	495.3	988.6	Apramide E	cyclic	C53H80N8O8S	[OyA-MAla-MVal-Pro-MVal-MVal-M,mTyr-Pro-thz]		Lyngbya	Luesch, H., W. Y. Yoshida, R. E. Moore, and V. J. Paul. 2000. Apramides A-G, novel lipopeptides from the marine cyanobacterium Lyngbya majuscula. J. Nat. Prod. 63:1106-1112.
990.4	495.7	989.4	Micropeptin HU989 HU989	cyanopeptolin	C41H64ClN6O14S	1Ile, 2NMe, OMe-o-Cl-Tyr, 4Ahp, 73-sulfo-GA		Microcystis aeruginosa	Gesner-Apter S, Carmeli S. 2009. Protease inhibitors from a water bloom of the cyanobacterium Microcystis aeruginosa. J Nat Prod 72(8):1429-36.
992.37	496.685	991.37	Cyanopeptolin SS2	cyanopeptolin	To be determied	[Arg-Ahp-Ile-MPhe-Val-O-Thr]-Su,SuGA--		Microcystis
993.5	497.25	992.5	Micropeptin HH992	cyanopeptolin	To be determied			Microcystis aeruginosa	Lodin-Friedman, A. et Carmeli, S. 2013. Metabolites from Microcystis aeruginosa Bloom Material Collected at a Water Reservoir near Kibbutz Hafetz Haim, Israel
993.506	497.253	992.506	new theor. cyanopeptolin	cyanopeptolin	To be determied	[Lys-Ahp-Leu-Cl,MTyr-Val-O-Thr]-Glu-HA-
993.506	497.253	992.506	Cyanopeptolin 992	cyanopeptolin	To be determied	[Lys-Ahp-Leu-Cl,MTyr-Val-O-Thr]-Glu-HA-		Microcystis
993.511	497.256	992.511	Micropeptin EI992	cyanopeptolin	C48H67N10O13	[Arg-Ahp-Phe-MTyr-Ile-O-Thr]-Asp-BA-		Microcystis aeruginosa	Ploutno, A., M. Shoshan, and S. Carmeli. 2002. Three novel protease inhibitors from a natural bloom of the cyanobacterium Microcystis aeruginosa. J. Nat. Prod. 65:973-978.
993.53	497.265	992.53	new theor. cyanopeptolin		To be determied	[Lys-Ahp-Phe-MTyr-Val-O-Thr]-Glu-HA-
993.53	497.265	992.53	new theor. cyanopeptolin		To be determied	[Lys-Ahp-Phe-MTyr-Ile-O-Thr]-Asp-HA-
993.53	497.265	992.53	Cyanopeptolin 992/2		To be determied	[Lys-Ahp-Phe-MTyr-Val-O-Thr]-Glu-HA-
994.514	497.757	993.514	Micropeptin E E	cyanopeptolin	C50H71N7O14	[Tyr-Ahp-Leu-MeTyr-Val-O-Thr]-Glu-HA		Microcystis aeruginosa	Kisugi T, Okino T. 2009. Micropeptins from the freshwater cyanobacterium Microcystisaeruginosa (NIES-100). J Nat Prod. 72(4):777-81
995.484	498.242	994.484	Oscillacyclin	cyclic peptide	C47H66N10O14			Microcystis	Fujii, K., K. Sivonen, E. Naganawa, and K.-I. Harada. 2000. Non-toxic peptides from toxic cyanobacteria. Tetrahedron 56:725-733.
995.5	498.25	994.5	Mcyst Mcyst-RL	microcystin	To be determied	D-Ala, L-Arg, D-MeAsp, L-Leu, Adda, D-GIu, Mdha
995.5	498.25	994.5	Cyanopeptolin	cyanopeptolin	To be determied
995.557	498.278	994.557	[Asp3,mGlu6] Mcyst-LR	microcystin	To be determied	[Ala-Leu-Asp-Arg-Adda-mGlu-MDha]		Anabaena	Sivonen, K., O. M. Skulberg, M. Namikoshi, W. R. Evans, W. W. Carmichael, and K. L. Rinehart. 1992. Two methyl ester derivates of microcystins, cyclic heptapeptide hepatotoxins, isolated from Anabaena flos-aquae strain CYA 83/1. Toxicon 30:1465-1471.
995.557	498.278	994.557	[(6Z)-Adda5]Mcyst-LR	microcystin	To be determied	[Ala-Leu-mAsp-Arg-Adda-Glu-MDha]			Harada, K.-I., K. Ogawa, K. Matsuura, H. Murata, M. Suzuki, M. F. Watanabe, Y. Itezono, and N. Nakayama. 1990. Structural determination of geometrical isomers of microcystins-LR and -RR from cyanobacteria by two-dimensional NMR spectroscopic techniques. Chem. Res. Toxicol. 3:473-481.
995.557	498.278	994.557	Mcyst-LR	microcystin	To be determied	[Ala-Leu-mAsp-Arg-Adda-Glu-MDha]	135.0 155.0 213.0 239.0 375.0 859.0		Botes, D. P., P. L. Wessels, H. Kruger, M. T. C. Runnegar, S. Satikarn, R. J. Smith, J. C. J. Barba, and D. H. Williams. 1985. Structural studies on cyanoginosins-LR, YR, YA, and YM, peptide toxins from Microcystis aeruginosa. J. Chem. Soc. Perkin Trans.2747-2748.
996.559	498.78	995.559	Micropeptin SF995	cyanopeptolin	C48H73N11O12	[Arg-Ahp-Ile-MTrp-Val-O-Thr]-Asp-HA-		Microcystis	Banker, R. and S. Carmeli. 1999. Inhibitors of serine proteases from a waterbloom of the cyanobacterium Microcystis sp. Tetrahedron 55:10835-10844.
998.385	499.693	997.385	Aeruginoguanidin aeruginoguanidine 98C		C39H66N9O15S3			Microcystis aeruginosa	Ishida, K. et al., 2002. Aeruginoguanidines 98-A–98-C: cytotoxic unusual peptides from the cyanobacterium Microcystis aeruginosa
998.4	499.7	997.4	Aeruginoguanidin 98-C		C39H67N9O15S3			Microcystis	Muramaki et al. 1994 (s. Namikoshi & Rinehart 1996)
998.472	499.736	997.472	[Dha7]Mcyst-mEmE	microcystin	To be determied	[Ala-mGlu-mAsp-mGlu-Adda-Glu-Dha]	135.0 163.0 292.0 361.0 432.0 575.0 864.0 116.0 245.0 273.0 215.0 284.0 413.0 556.0 685.0 290.0 433.0 504.0 573.0	Anabaena	Namikoshi, M., M. Yuan, K. Sivonen, W. W. Carmichael, K. L. Rinehart, L. Rouhiainen, F. Sun, S. Brittain, and A. Otsuki. 1998. Seven new microcystins possessing two L-glutamic acid units, isolated from Anabaena sp. strain 186. Chem. Res. Toxicol. 11:143-149.
999.5	500.25	998.5	Micropeptin KR998 KR998	cyanopeptolin	C51H66N8O13	[Tyr-Ahp-Phe-MeTyr-Val-O-Thr]-Gln-BA		Microcystis sp.	Bladt TT, Kalifa-Aviv S, Larsen TO, Carmeli S. 2014. Micropeptins from Microcystis sp. collected in Kabul Reservoir, Israel. Tetrahedron. 70(4):936-943.
999.552	500.276	998.552	[Ser7]Mcyst-LR	microcystin	To be determied	[Ala-Leu-mAsp-Arg-Adda-Glu-Ser]		Anabaenasp.	Namikoshi, M., K. Sivonen, W. R. Evans, W. W. Carmichael, F. Sun, L. Rouhiainen, R. Luukkainen, and K. L. Rinehart. 1992. Two new L-Serine variants of microcystin-LR and -RR from Anabaena sp. strains 202 A1 and 202 A2. Toxicon 30:1457-1464.
999.552	500.276	998.552	[Asp3,MSer7]]Mcyst-LR	microcystin	To be determied	[Ala-Leu-Asp-Arg-Adda-Glu-MSer]		Anabaenasp.	Luukkainen et al 1993
999.552	500.276	998.552	[Asp3,MSer7]Mcyst-LR		To be determied	[Ala-Leu-Asp-Arg-Adda-Glu-MSer]
999.613	500.307	998.613	Lyngbyastatin 1	depsipeptide	C51H82N8O12	GlyMLeuGlyHmpaAmpaMAlaIbuM,mTyrMVal		Lyngbya	Harrigan, G. G., W. Y. Yoshida, R. E. Moore, D. G. Nagle, P. U. Park, J. Biggs, V. J. Paul, S. L. Mooberry, T. H. Corbett, and F. A. Valeriote. 1998. Isolation, structure determination, and biological activity of dolostatin 12 and lyngbyastatin 1 from Lyngbya majuscula/Schizothrix calcicola cyanobacterial assemblages. J. Nat. Prod. 61:1221-1225.
1000.55	500.777	999.554	Micropeptin SD999	cyanopeptolin	C47H73N11O13	[Arg-Ahp-Ile-MKyn-Val-O-Thr]-Asp-HA-		Microcystis bloom	Reshef, V. and S. Carmeli. 2001. Protease inhibitors from a water bloom of the cyanobacterium Microcystis aeruginosa. Tetrahedron 57:2885-2894.
1001.61	501.304	1000.61	Malevamide A	diverse	C54H80N8O10	ProMPheGlyMValIleGlyMPhemPromHA		Symploca	Horgen, F. D., W. Y. Yoshida, and P. J. Scheuer. 2000. Malevamides A-C, new depsipeptides from the marine cyanobacterium Symploca laete-viridis. J. Nat. Prod. 63:461-467.
1002.47	501.734	1001.47	[Asp3,Ser7]Mcyst-mEmE	microcystin	C48H67N7O8	[Ala-mGlu-Asp-mGlu-Adda-Glu-Ser]	135.0 163.0 292.0 379.0 450.0 593.0868.0 116.0 231.0 259.0 215.0 417.0 560.0 689.0 276.0 419.0 490.0 577.0	Anabaenasp.	Namikoshi, M., M. Yuan, K. Sivonen, W. W. Carmichael, K. L. Rinehart, L. Rouhiainen, F. Sun, S. Brittain, and A. Otsuki. 1998. Seven new microcystins possessing two L-glutamic acid units, isolated from Anabaena sp. strain 186. Chem. Res. Toxicol. 11:143-149.
1002.47	501.734	1001.47	[Ser7]Mcyst-EmE	microcystin	To be determied	[Ala-Glu-mAsp-mGlu-Adda-Glu-Ser]	163.0 292.0 379.0 579.0 551.0 868.0 116.0 245.0 273.0 560.0 689.0 290.0 419.0 490.0	Anabaenasp.	Namikoshi, M., M. Yuan, K. Sivonen, W. W. Carmichael, K. L. Rinehart, L. Rouhiainen, F. Sun, S. Brittain, and A. Otsuki. 1998. Seven new microcystins possessing two L-glutamic acid units, isolated from Anabaena sp. strain 186. Chem. Res. Toxicol. 11:143-149.
1002.5	501.75	1001.5	Mcyst-LY MC-LY	microcystin	To be determied	D-Ala, L-Leu, D-MeAsp, L-Tyr, Adda, D-GIu, Mdha	135.0 127.0 107.0		Beltrán E, Ibáñez M, Sancho JV, Hernández F. 2012. Determination of six microcystins and nodularin in surface and drinking waters by on-line solid phase extraction-ultra high pressure liquid chromatography tandem mass spectrometry. J Chromatogr A. 1266:61-8. doi: 10.1016/j.chroma.2012.10.017
1002.5	501.75	1001.5	Mcyst Mcyst-LY	microcystin	To be determied	D-Ala, L-Leu, D-MeAsp, L-Tyr, Adda, D-GIu, Mdha	135.0 163.0 213.0 375.0 446.0 559.0 688.0 852.0 868.0 1003.0		Bateman, K. P. et al., 1995. Mass spectral analyses of microcystins from toxic cyanobacteria using on-line chromatographic and electrophoretic separations
1002.52	501.759	1001.52	Mcyst-LY	microcystin	To be determied	[Ala-Leu-mAsp-Tyr-Adda-Glu-MDha]	135.0 163.0 213.0 375.0 446.0 559.0 688.0 852.0 868.0 1003.0		Stoner, R. D., W. H. Adams, D. N. Slatkin, and H. W. Siegelman. 1989. The effects of single L-amino acid substitutions on the lethal potencies of the microcystins. Toxicon 27:825-828.
1003.5	502.25	1002.5	Micropeptin KR1002 KR1002	cyanopeptolin	C51H70N8O13	[HcAla-Ahp-Phe-MeTyr-Val-O-Thr]-Gln-BA		Microcystis sp.	Bladt TT, Kalifa-Aviv S, Larsen TO, Carmeli S. 2014. Micropeptins from Microcystis sp. collected in Kabul Reservoir, Israel. Tetrahedron. 70(4):936-943.
1003.51	502.257	1002.51	Micropeptin SD1002	cyanopeptolin	C51H70N8O13	[Tyr-Ahp-Ile-MTrp-Val-O-Thr]-Asp-HA-		Microcystis	Reshef, V. and S. Carmeli. 2001. Protease inhibitors from a water bloom of the cyanobacterium Microcystis aeruginosa. Tetrahedron 57:2885-2894.
1003.61	502.303	1002.61	Apramide D	cyclic	C54H82N8O8S	[mOyA-MAla-MVal-Pro-MVal-MVal-M,mTyr-Pro-thz]		Lyngbya	Luesch, H., W. Y. Yoshida, R. E. Moore, and V. J. Paul. 2000. Apramides A-G, novel lipopeptides from the marine cyanobacterium Lyngbya majuscula. J. Nat. Prod. 63:1106-1112.
1005.53	503.265	1004.53	Aeruginopeptin 917S-C - H2O	cyanopeptolin	To be determied			Microcystis	Harada, K.-I., T. Mayumi, T. Shimada, K. Fujii, F. Kondo, H. D. Park, and M. F. Watanabe. 2001. Co-production of microcystins and aeruginopeptins by natural cyanobacterial bloom. Environ. Toxicol. 16:298-305.
1005.62	503.311	1004.62	Apramide F	cyclic	C54H84N8O8S	[mOeA-MAla-MVal-Pro-MVal-MVal-M,mTyr-Pro-thz]		Lyngbya	Luesch, H., W. Y. Yoshida, R. E. Moore, and V. J. Paul. 2000. Apramides A-G, novel lipopeptides from the marine cyanobacterium Lyngbya majuscula. J. Nat. Prod. 63:1106-1112.
1006.39	503.693	1005.39	Cyanopeptolin SS	cyanopeptolin	To be determied	[Arg-Ahp-Ile-MPhe-Ile-O-Thr]-Su,SuGA--		Microcystis	Jakobi, C., K. L. Rinehart, R. Neuber, K. Mez, and J. Weckesser. 1996. Cyanopeptolin SS, a disulfated depsipeptide from a water bloom in Germany - structural elucidation and biological activities. Phycologia 35:111-116.
1006.46	503.73	1005.46	Cyanopeptolin 1005	cyanopeptolin	To be determied	[Arg-Ahp-Phe-MTyr-Val-O-Thr]-Asn-HA
1007.4	504.2	1006.4	Cyanopeptolin 1006	cyanopeptolin	To be determied			Microcystis sp.	Welker et al., 2004. Diversity and distribution of Microcystis (Cyanobacteria) oligopeptide chemotypes from natural communities studied by single- colony mass spectrometry. Microbiology : 150, 1785-1809
1007.5	504.25	1006.5	Cyanopeptolin 1006D	cyanopeptolin	To be determied			Microcystis aeruginosa	Welker et al., 2006. Detection and identification of oligopeptides in Microcystis (cyanobacteria) colonies : Toward an understanding of metabolic diversity. Peptides. Volume 27, Issue 9 : 2090–2103
1007.5	504.25	1006.5	Cyanopeptolin 1006A	cyanopeptolin	To be determied			Microcystis aeruginosa	Welker et al., 2006. Detection and identification of oligopeptides in Microcystis (cyanobacteria) colonies : Toward an understanding of metabolic diversity. Peptides. Volume 27, Issue 9 : 2090–2103
1007.5	504.25	1006.5	Micropeptin DR1006	cyanopeptolin	To be determied			Microcystis aeruginosa	Adiv, S. et al., 2010. Micropeptins from Microcystis aeruginosa collected in Dalton reservoir, Israel
1007.5	504.25	1006.5	Cyanopeptolin 1006	cyanopeptolin	To be determied	[Arg-Ahp-Phe-MTyr-Val-O-Thr]-Asp-HA-		Microcystis
1009.54	505.268	1008.54	[Asp3,AcAdda5,Dhb7]Mcyst-LR	microcystin	To be determied	[Ala-Leu-Asp-Arg-AcAdda-Glu-Dhb]		Nostoc sp.	Beattie, K. A., K. Kaya, T. Sano, and G. A. Codd. 1998. Three dehydrobutyrine-containing microcystins from Nostoc. Phytochemistry 47:1289-1292.
1009.56	505.28	1008.56	cyanopeptolin 1008	cyanopeptolin	To be determied	[Lys-Ahp-Leu-MTyr-Thr-O-Thr]-Hty-HA-		Microcystis
1009.57	505.286	1008.57	[Asp3,AcAdda5]Mcyst-LR	microcystin	To be determied	[Ala-Leu-Asp-Arg-AcAdda-Glu-MDha]		Nostoc sp.	Namikoshi, M., K. L. Rinehart, R. Sakai, K. Sivonen, and W. W. Carmichael. 1990. Structures of three new cyclic hepatotoxins produced by the cyanobacterium (blue-green alga) Nostoc sp. strain 152. J. org. Chem. 55:6135-6139.
1009.57	505.286	1008.57	Mcyst-HilR	microcystin	To be determied	[Ala-Hil-mAsp-Arg-Adda-Glu-MDha]	135.0 155.0 213.0 239.0 375.0 873.0 1009.0		Namikoshi, M., F. Sun, B. W. Choi, K. L. Rinehart, W. W. Carmichael, W. R. Evans, and V. R. Beasley. 1995. Seven more microcystins from Homer Lake cells: application of the general method for structure assignement of peptides containing -dehydroamino acid unit(s). J. org. Chem. 60:3671-3679.
1009.57	505.286	1008.57	[Mdhb7]Mcyst-LR	microcystin	To be determied	[Ala-Leu-mAsp-Arg-Adda-Glu-MDhb]
1009.57	505.286	1008.57	[AcAdda5,Dha7]Mcyst-LR	microcystin	To be determied	[Ala-Leu-mAsp-Arg-AcAdda-Glu-Dha]
1009.57	505.286	1008.57	[mGlu6] Mcyst-LR	microcystin	C50H76N10O12	[Ala-Leu-mAsp-Arg-Adda-MGlu-MDha]		Anabaenasp.	Sivonen, K., M. Namikoshi, W. R. Evans, B. V. Gromov, W. W. Carmichael, and K. L. Rinehart. 1992. Isolation and structures of five microcystins from a russian Microcystis aeruginosa strain CALU 972. Toxicon 30:1481-1485.
1009.6	505.3	1008.6	[Glu(OCH3)6]Mcyst-LR	microcystin	C50H76N10O12			Microcystis aeruginosa	Qi Y, Rosso L, Sedan D, Giannuzzi L, Andrinolo D, Volmer DA. 2015. Seven new microcystin variants discovered from a native Microcystis aeruginosa strain--unambiguous assignment of product ions by tandem mass spectrometry. Rapid Commun Mass Spectrom. 29(2):220-4. doi: 10.1002/rcm.7098
1009.6	505.3	1008.6	Mcyst-LHAr Mcyst-LHAr	microcystin	To be determied	D-Ala, L-Leu, D-MeAsp, L-Har, Adda, D-GIu, Mdha	135.0 155.0 163.0 213.0 284.0 375.0 300.0 397.0 413.0 484.0 567.0 696.0 1009.0	Oscillatoria tenuis	Brittain, S. et al. 2000. Isolation and characterization of microcystins from a River Nile strain of Oscillatoria tenuis Agardh ex Gomont
1010.37	505.685	1009.37	cyanopeptolin 1009	cyanopeptolin	To be determied	[Arg-Ahp-Phe-Cl,MTyr-Ile-O-Thr]-SuGA--		Microcystis sp.	Welker et al., 2004. Diversity and distribution of Microcystis (Cyanobacteria) oligopeptide chemotypes from natural communities studied by single- colony mass spectrometry. Microbiology : 150, 1785-1808
1010.5	505.75	1009.5	peptide 1009 peptide 1009		To be determied				Welker et al., 2004. Diversity and distribution of Microcystis (Cyanobacteria) oligopeptide chemotypes from natural communities studied by single- colony mass spectrometry. Microbiology : 150, 1785-1819
1010.54	505.771	1009.54	[Asp3,Dha7]Mcyst-RR	microcystin	To be determied	[Ala-Arg-Asp-Arg-Adda-Glu-Dha]		Anabaenasp.	Krishnamyrthy, T., L. Szafraniec, D. F. Hunt, J. Shabanowitz, J. R. Yates, C. R. Hauer, W. W. Carmichael, O. Skulberg, G. A. Codd, and S. Missler. 1989. Structural characterization of toxic cyclic peptides from blue-green algae by tandem mass spectrometry. Proc. Natl. Acad. Sci. USA 86:770-774.
1010.54	505.771	1009.54	[Asp3,dmAdda5]Mcyst-RR	microcystin	To be determied	[Ala-Arg-Asp-Arg-dmAdda-Glu-MDha]			Christiansen, G., J. Fastner, M. Erhard, T. Borner, and E. Dittmann. 2003. Microcystin biosynthesis in Planktothrix: Genes, evolution, and manipulation. Journal of Bacteriology 185:564-572.
1011.34	506.169	1010.34	Micropeptin T-20	cyanopeptolin	To be determied	[Phe-Ahp-Phe-MTyr-Ile-O-Thr]-Na2PO3GA--		Microcystis	Okano, T., T. Sano, and K. Kaya. 1999. Micropeptin T-20, a novel phosphate-containing cyclic depsipeptide from the cyanobacterium Microcystis aeruginosa. Tetrahedron Letters 40:2379-2382.
1011.6	506.3	1010.6	Cyanopeptolin 1010	cyanopeptolin	To be determied			Microcystis sp.	Welker et al., 2004. Diversity and distribution of Microcystis (Cyanobacteria) oligopeptide chemotypes from natural communities studied by single- colony mass spectrometry. Microbiology : 150, 1785-1809
1013.45	507.225	1012.45	Cl-Cyanopeptolin W	cyanopeptolin	To be determied	[Arg-Ahp-Phe-Cl,MTyr-Ile-O-Thr]-Glu-AA-		Microcystis	Welker et al. Kolonies
1013.5	507.25	1012.5	Cyanopeptolin Cl-cyanopeptoline W	cyanopeptolin	To be determied				Welker et al., 2004. Diversity and distribution of Microcystis (Cyanobacteria) oligopeptide chemotypes from natural communities studied by single- colony mass spectrometry. Microbiology : 150, 1785-1829
1013.57	507.284	1012.57	Mcyst-LR + H2O, linear	microcystin	To be determied			Abbauprodukt	Bourne, D. G., G. J. Jones, R. L. Blakeley, A. Jones, A. P. Negri, and P. Riddles. 1996. Enzymatic pathway for the bacterial degradation of the cyanobacterial cyclic peptide toxin microcystin-LR. Appl. Environ. Microbiol. 62:4086-4094.
1013.57	507.284	1012.57	[Mser7]Mcyst-LR	microcystin	C49H77N10O12	[Ala-Leu-mAsp-Arg-Adda-Glu-MSer]	135.0 155.0 173.0 213.0 231.0 239.0 257.0 393.0 470.3 527.3 553.3 571.3 582.3 599.4 710.4 862.5 884.5 877.0 964.5 995.5 1013.1		Namikoshi, M., K. L. Rinehart, R. Sakai, R. R. Stotts, A. M. Dahlem, C. R. Beasley, W. W. Carmichael, and A. M. Evans. 1992. Identification of 12 hepatotoxins from Homer lake bloom af the cyanobacterium Microcystis aeruginosa, Microcystis viridis, and Microcystis wesenbergii: nine new microcystins. J. org. Chem. 57:866-872.
1015.5	508.25	1014.5	Cyanopeptolin 1014	cyanopeptolin	To be determied			Microcystis sp.	Welker et al., 2004. Diversity and distribution of Microcystis (Cyanobacteria) oligopeptide chemotypes from natural communities studied by single- colony mass spectrometry. Microbiology : 150, 1785-1810
1015.53	508.263	1014.53	[Dha7]Mcyst-FR	microcystin	To be determied	[Ala-Phe-Asp-Arg-Adda-Glu-Dha]	135.0 141.0 199.0 286.0 361.0 879.0		Luukkainen, R., M. Namikoshi, K. Sivonen, K. L. Rinehart, and S. I. Niemelä. 1994. Isolation and identification of 12 microcystins from four strains and two bloom samples of Microcystis spp.: structure of a new hepatotoxin. Toxicon 32:133-139.
1015.58	508.291	1014.58	cyanopeptolin 1014		To be determied	[Arg-Ahp-Leu-MTyr-Val-O-Thr]-Glu-OA-		Microcystis
1016.48	508.741	1015.48	[Ser7]Mcyst-mEmE	microcystin	To be determied	[Ala-mGlu-mAsp-mGlu-Adda-Glu-Ser]	135.0 163.0 292.0 379.0 450.0 593.0 882.0 116.0 245.0 273.0 215.0 302.0 431.0 703.0 290.0 433.0 504.0 591.0	Anabaenasp.	Namikoshi, M., M. Yuan, K. Sivonen, W. W. Carmichael, K. L. Rinehart, L. Rouhiainen, F. Sun, S. Brittain, and A. Otsuki. 1998. Seven new microcystins possessing two L-glutamic acid units, isolated from Anabaena sp. strain 186. Chem. Res. Toxicol. 11:143-149.
1016.55	508.773	1015.55	Micropeptin T2	cyanopeptolin	C52H73N9O12	[Lys-Ahp-Phe-MTrp-Val-O-Thr]-Glu-HA-		MIcrocystis	Kodani, S., S. Suzuki, K. Ishida, and M. Murakami. 1999. Five new cyanobacterial peptides from water bloom materials of lake Teganuma (Japan). FEMS Microbiology Letters 178:343-348.
1017.6	509.3	1016.6	Cyanopeptolin 1016	cyanopeptolin	To be determied			Microcystis sp.	Welker et al., 2004. Diversity and distribution of Microcystis (Cyanobacteria) oligopeptide chemotypes from natural communities studied by single- colony mass spectrometry. Microbiology : 150, 1785-1811
1019.55	510.273	1018.55	Dolostatin 13		To be determied
1019.6	510.3	1018.6	Cyanopeptolin 1000-A	cyanopeptolin	To be determied	[Lys–Ahp–Leu–MeTyr–Ile–O–Thr]–Glu–OA	Fragmenté en [M-H2O+H]= 1001.6	Microcystis sp.	Welker et al., 2006. Detection and identification of oligopeptides in Microcystis (cyanobacteria) colonies : Toward an understanding of metabolic diversity. Peptides. Volume 27, Issue 9 : 2090–2106
1020.4	510.7	1019.4	Micropeptin MZ1019 MZ1019	cyanopeptolin	C41H65N9O17S2	[Arg-Amp-Ile-MPhe-Ile-O-Thr]-Su,SuGA--		Microcystis sp.	Zafrir E, Carmeli S. 2010. Micropeptins from an Israeli fishpond water bloom of the cyanobacterium Microcystis sp. J Nat Prod. 73:352-8.
1020.48	510.738	1019.48	Mcyst-YM	microcystin	To be determied	[Ala-Tyr-mAsp-Met-Adda-Glu-MDha]
1020.55	510.776	1019.55	new theor. cyanopeptolin		To be determied	[Arg-Ahp-Phe-MTyr-Ile-O-Thr]-Asn-HA-
1021.5	511.25	1020.5	Cyanopeptolin 1020	cyanopeptolin	C50H72N10O12	[Arg-Ahp-Phe-MTyr-Val-O-Thr]-Glu-HA-		Microcystis sp.	Welker et al., 2004. Diversity and distribution of Microcystis (Cyanobacteria) oligopeptide chemotypes from natural communities studied by single- colony mass spectrometry. Microbiology : 150, 1785-1811
1021.54	511.268	1020.54	new theor. cyanopeptolin		To be determied	[Arg-Ahp-Phe-MTyr-Ile-O-Thr]-Asp-HA-
1022.5	511.75	1021.5	Micropeptin F F	cyanopeptolin	C52H75N7O14	[Tyr-Ahp-Leu-MeTyr-Val-O-Thr]-Glu-OA		Microcystis aeruginosa	Kisugi T, Okino T. 2009. Micropeptins from the freshwater cyanobacterium Microcystisaeruginosa (NIES-100). J Nat Prod. 72(4):777-81
1022.5	511.75	1021.5	Micropeptin HU1021 HU1021	cyanopeptolin	C39H60ClN9O18S2	1Ile, 2NMe-Tyr, 4Ahp, 7disulfo-GA		Microcystis aeruginosa	Gesner-Apter S, Carmeli S. 2009. Protease inhibitors from a water bloom of the cyanobacterium Microcystis aeruginosa. J Nat Prod 72(8):1429-36.
1022.52	511.76	1021.52	Micropeptin LH1021 LH1021	cyanopeptolin	C50H71N9O14	[Val-MeTyr-Phe-Ahp-Gln-O-Thr]-Gly-HA		Microcystis spp.	Vegman,M. and Carmeli, S. 2013. Eight micropeptins from a Microcystis spp. bloom collected from a fishpond near Kibbutz Lehavot HaBashan, Israel. Tetrahedron 69(47):10108-10115.
1023	512	1022	[Leu1, Dha7]Mcyst-LR [Leu1, Dha7]Mcyst-LR	microcystin	C51H78N10O12	[Leu-Leu-MeAsp-Arg-Adda-Giu-Dha]	954.0 512.0 910.0 399.0 910.0 728.0 894.0 781.0 668.0 599.0 470.0 867.0 710.0 554.0 894.0 581.0 425.0 465.0 889.0	Microcystis aeruginosa	Shishido, T. K., Kaasalainen, U., Fewer, D. P., Rouhiainen, L., Jokela, J., Wahlsten, M., … Sivonen, K. 2013. Convergent evolution of [D-Leucine1] microcystin-LR in taxonomically disparate cyanobacteria. BMC Evolutionary Biology, 13, 86. http://doi.org/10.1186/1471-2148-13-86
1023.5	512.25	1022.5	Aeruginopeptine 917S-C	cyanopeptolin	To be determied	m/z [M+H-H2O]=1005.5060 L-Thr, L-Glu, L-Ile, L-Leu	841.0 713.0 892.0 489.0 386.0 376.0 293.0 274.0 209.0 192.0 150.0	Microcystis sp. (bloom sample)	Harada, K; et al., 2001. Co-production of microcystins and aeruginopeptins by natural cyanobacterial bloom
1023.51	512.254	1022.51	Cyanopeptolin	cyanopeptolin	To be determied	[Arg-Ahp-Phe-Cl,MTyr-Val-O-Thr]-Pro-HA-		Microcystis
1023.54	512.27	1022.54	Aeruginopeptin 917S-C	cyanopeptolin	C51H74N8O14	[Leu-Ahp-Leu-MTyr-Ile-O-Thr]-Gln-Hpla-		Microcystis	Harada, K.-I., T. Mayumi, T. Shimada, K. Fujii, F. Kondo, H. D. Park, and M. F. Watanabe. 2001. Co-production of microcystins and aeruginopeptins by natural cyanobacterial bloom. Environ. Toxicol. 16:298-305.
1023.55	512.276	1022.55	[Asp3,AcAdda5]Mcyst-LHar	microcystin	To be determied	[Ala-Leu-Asp-Har-Ac,dmAdda-Glu-MDha]	155.0 213.0 239.0 859.0 963.0 1023.0	Nostoc sp.	Sivonen, K., M. Namikoshi, W. R. Evans, M. Fardig, W. W. Carmichael, and K. L. Rinehart. 1992. Three new microcystins, cyclic heptapeptide hepatotoxins, from Nostoc sp. strain 152. Chem. Res. Toxicol. 5:464-469.
1023.55	512.276	1022.55	[AcAdda5]Mcyst-LR	microcystin	To be determied	[Ala-Leu-mAsp-Arg-Ac,dmAdda-Glu-MDha]	155.0 213.0 239.0 282.0 286.0 309.0 859.0 963.0 1023.0	Nostoc sp.	Namikoshi, M., K. L. Rinehart, R. Sakai, K. Sivonen, and W. W. Carmichael. 1990. Structures of three new cyclic hepatotoxins produced by the cyanobacterium (blue-green alga) Nostoc sp. strain 152. J. org. Chem. 55:6135-6139.
1023.6	512.3	1022.6	[Leu1, Asp3]Mcyst-LR [Leu1, Asp3]Mcyst-LR	microcystin	C51H78N10O12	[Leu-Leu-Asp-Arg-Adda-Giu-Mdha]	940.0 811.0 498.0 910.0 385.0 910.0 714.0 908.0 795.0 682.0 599.0 470.0 881.0 724.0 568.0 908.0 581.0 425.0 310.0 564.0 580.0 465.0 889.0	Microcystis aeruginosa	Shishido, T. K., Kaasalainen, U., Fewer, D. P., Rouhiainen, L., Jokela, J., Wahlsten, M., … Sivonen, K. 2013. Convergent evolution of [D-Leucine1] microcystin-LR in taxonomically disparate cyanobacteria. BMC Evolutionary Biology, 13, 86. http://doi.org/10.1186/1471-2148-13-86
1024.5	512.75	1023.5	Mcyst [Asp3]Mcyst-HtyR	microcystin	To be determied				Welker et al, 2004, Diversity of coexisting Planktothrix (cyanobacteria) chemotypes deduced by mass spectral analysis of microcystins and other oligopeptides, Arch Microbiol 182: 288-303
1024.5	512.75	1023.5	Cyanopeptolin	cyanopeptolin	To be determied			Microcystis
1024.56	512.779	1023.56	[Asp3Dhb7] Mcyst-RR	microcystin	C48H73N13O12	[Ala-Arg-Asp-Arg-Adda-Glu-Dha]		Planktothrix rubescens	Sano, T. and K. Kaya. 1998. Two new (E)-2-amino-2-butenoic acid (Dhb)-containing microcystins isolated from Planktothrix agardhii. Tetrahedron 54:463-470.
1024.56	512.779	1023.56	[Asp3]Mcyst-RR	microcystin	C48H73N13O12	[Ala-Arg-Asp-Arg-Adda-Glu-MDha]		Microcystis spp.	Meriluoto, J. A. O., A. Sandström, J. E. Eriksson, G. Remaud, A. Grey Craig, and J. Chattopadhyaya. 1989. Structure and toxicity of a peptide hepatotoxin from the cyanobacterium Planktothrix agardhii. Toxicon 27:1021-1034.
1024.56	512.779	1023.56	[Dha7]Mcyst-RR	microcystin	C48H73N13O12	[Ala-Arg-mAsp-Arg-Adda-Glu-Dha]		Anabena sp.	Kiviranta, J., M. Namikoshi, K. Sivonen, W. R. Evans, W. W. Carmichael, and K. L. Rinehart. 1992. Structure determiation and toxicity of a new microcystin from Microcystis aeruginosa strain 205. Toxicon 30:1093-1098.
1025.5	513.25	1024.5	Mcyst-LW MC-LW	microcystin	To be determied	D-Ala, L-Leu, D-MeAsp, L-Trp, Adda, D-GIu, Mdha	135.0 127.0 213.0		Beltrán E, Ibáñez M, Sancho JV, Hernández F. 2012. Determination of six microcystins and nodularin in surface and drinking waters by on-line solid phase extraction-ultra high pressure liquid chromatography tandem mass spectrometry. J Chromatogr A. 1266:61-8. doi: 10.1016/j.chroma.2012.10.017
1025.53	513.267	1024.53	Mcyst-LW	microcystin	To be determied	[Ala-Leu-mAsp-Trp-Adda-Glu-MDha]	135.0 163.0 213.0 375.0 446.0 583.0 735.0 875.0 891.0 1026.0		Bateman, K. P., P. Thibault, D. J. Douglas, and R. L. White. 1995. Mass spectral analysis of microcystins from toxic cyanobacteria using on-line chromatographic and electrophoretic separations. J. Chromatogr. A 712:253-268.
1027.47	514.233	1026.47	Cyanopeptolin 1026	cyanopeptolin	To be determied	[Arg-Ahp-Phe-Cl,MTyr-Val-O-Thr]-Asp-HA-		Microcystis
1028.5	514.75	1027.5	Micropeptin C C	cyanopeptolin	C53H68N7O14	[Tyr-Ahp-Phe-MeTyr-Val-O-Thr]-Glu-HA		Microcystis aeruginosa	Kisugi T, Okino T. 2009. Micropeptins from the freshwater cyanobacterium Microcystisaeruginosa (NIES-100). J Nat Prod. 72(4):777-81
1029	515	1028	Mcyst Mcyst-HtyR	microcystin	To be determied			Aphanizomenon flos-aquae	Harada, K. et al., 1991. MICROCYSTINS FROM ANABAENA-FLOS-AQUAE NRC-525-17
1029.5	515.25	1028.5	Mcyst Mcyst-RF	microcystin	To be determied	D-Ala, L-Arg, D-MeAsp, L-Phe, Adda, D-GIu, Mdha
1029.51	515.254	1028.51	Mcyst-M(O)R	microcystin	C48H73N10O13S	[Ala-OMet-mAsp-Arg-Adda-Glu-MDha]	135.0 155.0 213.0 239.0 375.0 893.0 1019.0	Microcystis sp.	Namikoshi, M., K. L. Rinehart, R. Sakai, R. R. Stotts, A. M. Dahlem, C. R. Beasley, W. W. Carmichael, and A. M. Evans. 1992. Identification of 12 hepatotoxins from Homer lake bloom af the cyanobacterium Microcystis aeruginosa, Microcystis viridis, and Microcystis wesenbergii: nine new microcystins. J. org. Chem. 57:866-872.
1029.54	515.27	1028.54	[Dha7]Mcyst-HphR	microcystin	To be determied	[Ala-Hph-mAsp-Arg-Adda-Glu-Dha]		Anabena sp.	Namikoshi, M., K. Sivonen, W. R. Evans, W. W. Carmichael, L. Rouhiainen, R. Luukkainen, and K. L. Rinehart. 1992. Structures of three new homotyrosine-containing microcystins and a new homophenylalanine variant from Anabaena sp. strain 66. Chem. Res. Toxicol. 5:661-666.
1029.54	515.27	1028.54	Mcyst-FR	microcystin	C82H73N10O12	[Ala-Phe-mAsp-Arg-Adda-Glu-MDha]	135.0 155.0 213.0 239.0 375.0 893.0 1029.0	Microcystis sp.	Namikoshi, M., K. L. Rinehart, R. Sakai, R. R. Stotts, A. M. Dahlem, C. R. Beasley, W. W. Carmichael, and A. M. Evans. 1992. Identification of 12 hepatotoxins from Homer lake bloom af the cyanobacterium Microcystis aeruginosa, Microcystis viridis, and Microcystis wesenbergii: nine new microcystins. J. org. Chem. 57:866-872.
1029.54	515.27	1028.54	[Asp3]Mcyst-HphR	microcystin	To be determied	[Ala-Hph-Asp-Arg-Adda-Glu-MDha]
1031	516	1030	[Asp3]Mcyst-YR	microcystin	To be determied	[Ala-Tyr-Asp-Arg-Adda-Glu-MDha]	135.0 155.0 213.0 239.0 272.0 895.0 1031.0	Water bloom	Namikoshi, M., K. Sivonen, W. R. Evans, F. Sun, W. W. Carmichael, and K. L. Rinehart. 1992. Isolation and structures of microcystins from a cyanobacterial water bloom (Finland). Toxicon 30:1473-1479.
1031.5	516.25	1030.5	Mcyst [Dha7]Mcyst-RY	microcystin	To be determied	D-Ala, L-Arg, D-MeAsp, L-Tyr, Adda, D-GIu, Dha
1031.52	516.26	1030.52	[Dha7] Mcyst-YR	microcystin	To be determied	[Ala-Tyr-mAsp-Arg-Adda-Glu-Dha]		Microcystis aeruginosa	Sivonen, K., M. Namikoshi, W. R. Evans, B. V. Gromov, W. W. Carmichael, and K. L. Rinehart. 1992. Isolation and structures of five microcystins from a russian Microcystis aeruginosa strain CALU 972. Toxicon 30:1481-1485.
1031.52	516.26	1030.52	[Asp3,Dha7] Mcyst-HtyR	microcystin	To be determied	[Ala-Hty-Asp-Arg-Adda-Glu-Dha]	135.0 141.0 199.0 361.0 449.0 895.0 975.3 997.9 1031.0	Anabena sp.	Namikoshi, M., K. Sivonen, W. R. Evans, W. W. Carmichael, L. Rouhiainen, R. Luukkainen, and K. L. Rinehart. 1992. Structures of three new homotyrosine-containing microcystins and a new homophenylalanine variant from Anabaena sp. strain 66. Chem. Res. Toxicol. 5:661-666.
1031.52	516.26	1030.52	[Asp3,Dha7] Mcyst-HtyR		To be determied	[Ala-Hty-Asp-Arg-Adda-Glu-Dha]			Namikoshi, M., K. Sivonen, W. R. Evans, W. W. Carmichael, L. Rouhiainen, R. Luukkainen, and K. L. Rinehart. 1992. Structures of three new homotyrosine-containing microcystins and a new homophenylalanine variant from Anabaena sp. strain 66. Chem. Res. Toxicol. 5:661-666.
1031.55	516.277	1030.55	Micropeptin KR1030 KR1030	cyanopeptolin	C53H74N8O13	[HcAla-Ahp-Phe-MeTyr-Val-O-Thr]-Gln-HA		Microcystis sp.	Bladt TT, Kalifa-Aviv S, Larsen TO, Carmeli S. 2014. Micropeptins from Microcystis sp. collected in Kabul Reservoir, Israel. Tetrahedron. 70(4):936-943.
1032.5	516.75	1031.5	Mcyst Mcyst-LY(Ome)	microcystin	To be determied
1032.54	516.77	1031.54	Oscillapeptide 97-A	cyanopeptolin	C52H73N9O13	[Ile-Ahp-Phe-M,mTyr-Ile-O-Thr]-Gln-Pro-FA		Planktothrix	Fujii, K., K. Sivonen, E. Naganawa, and K.-I. Harada. 2000. Non-toxic peptides from toxic cyanobacteria. Tetrahedron 56:725-733.
1032.54	516.77	1031.54	Oscillapeptilide 97-B	cyanopeptolin	To be determied	[Leu-Ahp-Phe-MTyr-Ile-O-Thr]-Gln-Pro-AA		Planktothrix	Fujii, K., K. Sivonen, E. Naganawa, and K.-I. Harada. 2000. Non-toxic peptides from toxic cyanobacteria. Tetrahedron 56:725-733.
1034.57	517.784	1033.57	new theor. cyanopeptolin	cyanopeptolin	To be determied	[Arg-Ahp-Phe-MTyr-Ile-O-Thr]-Gln-HA-
1035.5	518.25	1034.5	Cyanopeptolin 1034	cyanopeptolin	To be determied			Microcystis sp.	Welker et al., 2004. Diversity and distribution of Microcystis (Cyanobacteria) oligopeptide chemotypes from natural communities studied by single- colony mass spectrometry. Microbiology : 150, 1785-1813
1035.55	518.276	1034.55	[Asp3]Mcyst(H4)YR	microcystin	To be determied	[Ala-H4Tyr-Asp-Arg-Adda-Glu-MDha]
1035.55	518.276	1034.55	new theor. cyanopeptolin	cyanopeptolin	To be determied	[Arg-Ahp-Phe-MTyr-Ile-O-Thr]-Glu-HA-
1036.47	518.735	1035.47	Mcyst-YM(O)	microcystin	To be determied	[Ala-Tyr-mAsp-OMet-Adda-Glu-MDha]		Microcystis	Botes, D. P., P. L. Wessels, H. Kruger, M. T. C. Runnegar, S. Satikarn, R. J. Smith, J. C. J. Barba, and D. H. Williams. 1985. Structural studies on cyanoginosins-LR, YR, YA, and YM, peptide toxins from Microcystis aeruginosa. J. Chem. Soc. Perkin Trans.2747-2748.
1036.55	518.774	1035.55	Aghardipeptin B	proline-ring	C57H69N11O8	[Pro-Trp-Ala-Pro-Trp-Val-Trp-Leu]		Planktothrix	Shin, H. J., H. Matsuda, M. Murakami, and K. Yamaguchi. 1996. Agardhipeptins A and B, two new cyclic hepta- and octapeptide, from the cyanobacterium Planktothrix agardhii (NIES-204). Tetrahedron 52:13129-13136.
1037.57	519.284	1036.57	[ADMAdda]Mcyst-LHar	microcystin	C49H75N13O12	[Ala-Leu-mAsp-Har-AcAdda-Glu-MDha]	155.0 213.0 239.0 282.0 300.0 309.0 873.0 977.0	Nostoc sp.	Namikoshi, M., K. Sivonen, W. R. Evans, W. W. Carmichael, L. Rouhiainen, R. Luukkainen, and K. L. Rinehart. 1992. Structures of three new homotyrosine-containing microcystins and a new homophenylalanine variant from Anabaena sp. strain 66. Chem. Res. Toxicol. 5:661-666.
1037.57	519.284	1036.57	[Leu1]Mcyst-LR	microcystin	C52H80N10O12	[Leu-Leu-mAsp-Arg-Adda-Glu-MDha]
1037.57	519.284	1036.57	[ADMAdda]Mcyst-LHar	microcystin	To be determied	[Ala-Leu-mAsp-Har-AcAdda-Glu-MDha]
1037.6	519.3	1036.6	[Leu1]Mcyst-LR [Leu1]Mcyst-LR	microcystin	C52H80O12N10	[Leu-Leu-D-MeAsp-Arg-Adda-D-Giu-Mdha]	954.0 825.0 512.0 399.0 728.0 908.0 795.0 682.0 599.0 470.0 881.0 568.0 908.0 595.0 439.0 310.0 578.0 594.0 465.0 903.0	Cyanobacterial bloom	Shishido, T. K., Kaasalainen, U., Fewer, D. P., Rouhiainen, L., Jokela, J., Wahlsten, M., … Sivonen, K. 2013. Convergent evolution of [D-Leucine1] microcystin-LR in taxonomically disparate cyanobacteria. BMC Evolutionary Biology, 13, 86. http://doi.org/10.1186/1471-2148-13-86
1038.57	519.785	1037.57	Mcyst-RR	microcystin	C49H75N13O12	[Ala-Arg-mAsp-Arg-Adda-Glu-MDha]	135.0 155.0 213.0 239.0 375.0 526.9 902.0 1038.7	Microcystis viridis	Kusumi, T., T. Ooi, M. M. Watanabe, H. Takahashi, and H. Kakisawa. 1987. Cyanoviridin RR, a toxin from the cyanobacterium (blue-green alga) Microcystis viridis. Tetrahedron Letters 28:4695-4698.
1038.57	519.785	1037.57	[(6Z)-Adda5]Mcyst-RR	microcystin	C49H75N13O12	[Ala-Arg-mAsp-Arg-Adda-Glu-MDha]			Harada, K.-I., K. Ogawa, K. Matsuura, H. Murata, M. Suzuki, M. F. Watanabe, Y. Itezono, and N. Nakayama. 1990. Structural determination of geometrical isomers of microcystins-LR and -RR from cyanobacteria by two-dimensional NMR spectroscopic techniques. Chem. Res. Toxicol. 3:473-481.
1039.55	520.273	1038.55	[Ser1,ADMAdda]Mcyst-LR	microcystin	To be determied	[Ser-Leu-mAsp-Arg-AcAdda-Glu-MDha]	213.0 239.0 875.0 979.0 1039.0	Nostoc sp.	Sivonen, K., M. Namikoshi, W. R. Evans, M. Fardig, W. W. Carmichael, and K. L. Rinehart. 1992. Three new microcystins, cyclic heptapeptide hepatotoxins, from Nostoc sp. strain 152. Chem. Res. Toxicol. 5:464-469.
1040.5	520.75	1039.5	Cyanopeptolin 959	cyanopeptolin	To be determied	[Arg–Ahp–Phe–MePhe–Ile–O–Thr]–GA–SO3	Fragmenté en [M-SO3+H]= 960.4	Microcystis sp.	Welker et al., 2006. Detection and identification of oligopeptides in Microcystis (cyanobacteria) colonies : Toward an understanding of metabolic diversity. Peptides. Volume 27, Issue 9 : 2090–2104
1040.6	520.8	1039.6	Nouveau peptide Nouveau peptide		To be determied				Welker et al., 2004, Diversity of coexisting Planktothrix (cyanobacteria) chemotypes deduced by mass spectral analysis of microcystins and other oligopeptides, Arch Microbiol 182: 288-313
1041	521	1040	[Met1, Asp3]Mcyst-LR [Met1, Asp3]Mcyst-LR	microcystin	To be determied	[Met-Leu-Asp-Arg-Adda-Giu-Mdha]	958.0 829.0 516.0 910.0 385.0 928.0 714.0 926.0 813.0 682.0 599.0 470.0 728.0 572.0 912.0 599.0 443.0 328.0 564.0 580.0 465.0 907.0	Microcystis aeruginosa	Shishido, T. K., Kaasalainen, U., Fewer, D. P., Rouhiainen, L., Jokela, J., Wahlsten, M., … Sivonen, K. 2013. Convergent evolution of [D-Leucine1] microcystin-LR in taxonomically disparate cyanobacteria. BMC Evolutionary Biology, 13, 86. http://doi.org/10.1186/1471-2148-13-86
1041.48	521.241	1040.48	cyanopeptolin 1040	cyanopeptolin	To be determied	[Arg-Ahp-Phe-Cl,MTyr-Val-O-Thr]-Asp-HA-		Microcystis
1041.49	521.246	1040.49	A90720A	cyanopeptolin	To be determied	[Arg-Ahp-Leu-MTyr-Val-O-Thr]-Leu-SuGA-		Microchaete	Bonjouklian, R., T. A. Smitka, A. H. Hunt, J. L. Occolowitz, T. J. Perun, L. Doolin, S. Stevenson, L. Knauss, R. Wijayaratne, and S. Szewczyk. 1996. A90720A, a serine protease inhibitor from a terrestrial blue-green alga Microchaete lotakensis. Tetrahedron 52:395-404.
1041.56	521.281	1040.56	[ADMAdda5,MSer7]Mcyst-LR	microcystin	To be determied	[Ala-Leu-mAsp-Arg-AcAdda-Glu-MSer]			Sivonen, K., M. Namikoshi, W. R. Evans, M. Fardig, W. W. Carmichael, and K. L. Rinehart. 1992. Three new microcystins, cyclic heptapeptide hepatotoxins, from Nostoc sp. strain 152. Chem. Res. Toxicol. 5:464-469.
1042.4	521.7	1041.4	Micropeptin HU1041	cyanopeptolin	To be determied	1Val, 2NMe-o-Cl-Tyr, 4Ahp, 7disulfo-GA		Microcystis aeruginosa	Gesner-Apter S, Carmeli S. 2009. Protease inhibitors from a water bloom of the cyanobacterium Microcystis aeruginosa. J Nat Prod 72(8):1429-36.
1042.57	521.784	1041.57	[Asp3,MSer7]Mcyst-RR	microcystin	To be determied	[Ala-Arg-Asp-Arg-Adda-Glu-MSer]	173.0 231.0 257.0 877.0 981.0 1041.0	Nostoc sp.	Luukkainen, R., K. Sivonen, M. Namikoshi, M. Fardig, K. L. Rinehart, and S. I. Niemela. 1993. Isolation and identification of eight microcystins from thirteen Planktothrix agardhii strains and structure of a new microcystin. Appl. Environ. Microbiol. 59:2204-2209.
1042.57	521.784	1041.57	[Ser7] Mcyst-RR	microcystin	To be determied	[Ala-Arg-mAsp-Arg-Adda-Glu-Ser]		Anabena sp.	Namikoshi, M., K. Sivonen, W. R. Evans, W. W. Carmichael, F. Sun, L. Rouhiainen, R. Luukkainen, and K. L. Rinehart. 1992. Two new L-Serine variants of microcystin-LR and -RR from Anabaena sp. strains 202 A1 and 202 A2. Toxicon 30:1457-1464.
1043.5	522.25	1042.5	Micropeptin KT1042	cyanopeptolin	C53H70N8O14			Microcystis aeruginosa	Lifshits M., Carmeli S. 2012. Metabolites of Microcystis aeruginosa Bloom Material from Lake Kinneret, Israel. J. Nat. Prod. 75:209–219.
1045.49	523.244	1044.49	Aeruginopeptin 228-A	cyanopeptolin	C52H68N8O15	[Tyr-Ahp-Thr-MPhe-Ile-O-Thr]-Gln-Hpla-		Microcystis	Harada, K.-I., T. Mayumi, T. Shimada, M. Suzuki, F. Kondo, and M. F. Watanabe. 1993. Occurrence of four depsipeptides, aeruginopeptins, together with microcystins from toxic cyanobacteria. Tetrahedron Letters 34:6091-6094.
1045.54	523.268	1044.54	[Asp3Dhb7] Mcyst-HtyrR	microcystin	C52H72N10O13	[Ala-Hty-Asp-Arg-Adda-Glu-Dhb]		Planktothrix agardhii	Sano, T. and K. Kaya. 1998. Two new (E)-2-amino-2-butenoic acid (Dhb)-containing microcystins isolated from Planktothrix agardhii. Tetrahedron 54:463-470.
1045.54	523.268	1044.54	[Asp3,ADMAdda5,Dhb7] Mcyst-YR	microcystin	C52H72N10O13	[Ala-Tyr-Asp-Arg-ADMAdda-Glu-Dhb]			Sano, T. and K. Kaya. 1998. Two new (E)-2-amino-2-butenoic acid (Dhb)-containing microcystins isolated from Planktothrix agardhii. Tetrahedron 54:463-470.
1045.54	523.268	1044.54	[Dha7]Mcyst-HtyR	microcystin	C52H72N10O13	[Ala-Hty-mAsp-Arg-Adda-Glu-Dha]	135.0 141.0 199.0 463.0 909.0 1045.0	Anabena sp.	Namikoshi, M., K. Sivonen, W. R. Evans, W. W. Carmichael, L. Rouhiainen, R. Luukkainen, and K. L. Rinehart. 1992. Structures of three new homotyrosine-containing microcystins and a new homophenylalanine variant from Anabaena sp. strain 66. Chem. Res. Toxicol. 5:661-666.
1045.54	523.268	1044.54	[Asp3]Mcyst-HtyR	microcystin	C52H72N10O13	[Ala-Hty-Asp-Arg-Adda-Glu-MDha]		Aphanizomenon flos-aquae	Harada, K.-I., K. Ogawa, Y. Kimura, H. Murata, M. Suzuki, P. M. Thorn, W. R. Evans, and W. W. Carmichael. 1991. Microcystins from Anabaena flos-aquae NRC 525-17. Chem. Res. Toxicol. 4:535-540.
1045.54	523.268	1044.54	Mcyst-YR	microcystin	C52H72N10O13	[Ala-Tyr-mAsp-Arg-Adda-Glu-MDha]	106.8 135.0 155.0 213.0 239.0 375.0 909.0	Microcystis sp.	Botes, D. P., P. L. Wessels, H. Kruger, M. T. C. Runnegar, S. Satikarn, R. J. Smith, J. C. J. Barba, and D. H. Williams. 1985. Structural studies on cyanoginosins-LR, YR, YA, and YM, peptide toxins from Microcystis aeruginosa. J. Chem. Soc. Perkin Trans.2747-2748.
1045.54	523.268	1044.54	[Dha7]Mcyst-HtyR	microcystin	C52H72N10O13	[Ala-Hty-mAsp-Arg-Adda-Glu-Dha]
1045.54	523.268	1044.54	Micropeptin 103	cyanopeptolin	C52H72N10O13	[Gln-Ahp-Phe-MTrp-Val-O-Thr]-Thr-GA-HA		Microcystis	Murakami, M., S. Kodani, K. Ishida, H. Matsuda, and K. Yamaguchi. 1997. Micropeptin 103, a chymotrypsin inhibitor from the cyanobacterium Microcystis viridis (NIES-103). Tetrahedron Letters 38:3035-3038.
1045.68	523.34	1044.68	Norlyngbyastatin 2	diverse	To be determied	ProNanaNonaMIleMValM,mSerProMVal		Lyngbya	Luesch, H., W. Y. Yoshida, R. E. Moore, and V. J. Paul. 1999. Lyngbyastatin 2 and norlyngbyastatin 2, anaöogues of dolostatin G and nordolostatin G from the marine cyanobacterium Lyngbya majuscula. J. Nat. Prod. 62:1702-1706.
1046.56	523.778	1045.56	Oscillapeptilide 97-A	cyanopeptolin	C53H75N9O13	[Leu-Ahp-Phe-M,mTyr-Ile-O-Thr]-Gln-Pro-AA		Planktothrix	Fujii, K., K. Sivonen, E. Naganawa, and K.-I. Harada. 2000. Non-toxic peptides from toxic cyanobacteria. Tetrahedron 56:725-733.
1049.5	525.249	1048.5	cyanopeptolin 1048	cyanopeptolin	To be determied	[Arg-Ahp-Phe-ClTrp-Val-O-Thr]-Asp-HA-			Welker et al., 2004. Diversity and distribution of Microcystis (Cyanobacteria) oligopeptide chemotypes from natural communities studied by single- colony mass spectrometry. Microbiology : 150, 1785-1814
1049.5	525.249	1048.5	cyanopeptolin 1048/2	cyanopeptolin	To be determied	[Arg-Ahp-Phe-ClTrp-Val-O-Thr]-Asp-HA-		Microcystis
1049.52	525.26	1048.52	Aeruginopeptin 228-B	cyanopeptolin	C52H72N8O15	[H4Tyr-Ahp-Thr-MPhe-Ile-O-Thr]-Gln-Hpla-		Microcystis	Harada, K.-I., T. Mayumi, T. Shimada, M. Suzuki, F. Kondo, and M. F. Watanabe. 1993. Occurrence of four depsipeptides, aeruginopeptins, together with microcystins from toxic cyanobacteria. Tetrahedron Letters 34:6091-6094.
1049.57	525.284	1048.57	Mcyst-(H4)YR	microcystin	To be determied	[Ala-H4Tyr-mAsp-Arg-Adda-Glu-MDha]		Planktothrix, Microcystis	Namikoshi, M., F. Sun, B. W. Choi, K. L. Rinehart, W. W. Carmichael, W. R. Evans, and V. R. Beasley. 1995. Seven more microcystins from Homer Lake cells: application of the general method for structure assignement of peptides containing -dehydroamino acid unit(s). J. org. Chem. 60:3671-3679.
1049.57	525.284	1048.57	cyanopeptolin 1048/3		To be determied	[Arg-Ahp-Phe-MTyr-Val-O-Thr]-Glu-OA-		Microcystis
1049.57	525.284	1048.57	Micropeptin LH1048 LH1048	cyanopeptolin	C52H76N10O13	[Arg-Ahp-Phe-MeTyr-Val-O-Thr]-Glu-OA		Microcystis spp.	Vegman,M. and Carmeli, S. 2013. Eight micropeptins from a Microcystis spp. bloom collected from a fishpond near Kibbutz Lehavot HaBashan, Israel. Tetrahedron 69(47):10108-10115.
1049.6	525.3	1048.6	Mcyst MC-(H4)YR	microcystin	To be determied				Welker et al, 2004, Diversity of coexisting Planktothrix (cyanobacteria) chemotypes deduced by mass spectral analysis of microcystins and other oligopeptides, Arch Microbiol 182: 288-305
1050.52	525.758	1049.52	Anabaenopeptilide 202-A	cyanopeptolin	C51H71N9O15	[Hty-Ahp-Thr-M,mTyr-Ile-O-Thr]-Gln-Pro-FA		Anabaena	Fujii, K., K.-I. Harada, M. Suzuki, F. Kondo, Y. Ikai, H. Oka, and K. Sivonen. 1996. Novel cyclic peptides together with microcystins produced by toxic cyanobacteria, p. 559-562. In T. Yatsumoto, Y. Oshima, and Y. Fukuyo (eds.), Harmful and toxic algal blooms. Intergovernmental Oceanographic Commission of UNESCO, Paris.
1051	526	1050	[Leu1]Mcyst-Lhar [Leu1]Mcyst-Lhar	microcystin	To be determied	[Leu-Leu-MeAsp-Har-Adda-Giu-Mdha]	968.0 839.0 526.0 938.0 413.0 938.0 742.0 922.0 809.0 696.0 613.0 484.0 738.0 568.0 922.0 609.0 439.0 310.0 592.0 608.0 479.0 917.0	Phormidium sp.	Shishido, T. K., Kaasalainen, U., Fewer, D. P., Rouhiainen, L., Jokela, J., Wahlsten, M., … Sivonen, K. 2013. Convergent evolution of [D-Leucine1] microcystin-LR in taxonomically disparate cyanobacteria. BMC Evolutionary Biology, 13, 86. http://doi.org/10.1186/1471-2148-13-86
1051	526	1050	[Leu1]Mcyst-HilR [Leu1]Mcyst-HilR	microcystin	To be determied	[Leu-Hil-MeAsp-Arg-Adda-Giu-Mdha]	968.0 839.0 526.0 413.0 924.0 728.0 922.0 795.0 682.0 599.0 470.0 895.0 738.0 582.0 922.0 609.0 453.0 324.0 592.0 465.0 917.0	Microcystis sp.	Shishido, T. K., Kaasalainen, U., Fewer, D. P., Rouhiainen, L., Jokela, J., Wahlsten, M., … Sivonen, K. 2013. Convergent evolution of [D-Leucine1] microcystin-LR in taxonomically disparate cyanobacteria. BMC Evolutionary Biology, 13, 86. http://doi.org/10.1186/1471-2148-13-86
1051.51	526.257	1050.51	Micropeptin T1	cyanopeptolin	C55H70N8O13	[Tyr-Ahp-Phe-MTrp-Val-O-Thr]-Glu-HA-		MIcrocystis	Kodani, S., S. Suzuki, K. Ishida, and M. Murakami. 1999. Five new cyanobacterial peptides from water bloom materials of lake Teganuma (Japan). FEMS Microbiology Letters 178:343-348.
1051.52	526.261	1050.52	Symplostatin 2	cyanopeptolin	C52H74N8O13S	[Dhb-Ahp-Phe-MTyr-Val-O-Thr]-OMet-Ile-BA		Symploca	Harrigan, G. G., H. Luesch, W. Y. Yoshida, R. E. Moore, D. G. Nagle, and V. J. Paul. 1999. Symplostatin 2: a dolostatin 13 analogue from the marine cyanobacterium Symploca hypmoides. J. Nat. Prod. 62:655-658.
1052.5	526.75	1051.5	Mcyst [D-Asp3, E-Dhb7]Mcyst-HtyY	microcystin	To be determied	D-Ala, L-Hty, D-Asp, L-Tyr, Adda, D-GIu, Dhb		Planktothrix species	Christiansen, G., et al. 2008. Isolation and structure determination of two microcystins and sequence comparison of thr McyABC adenylation domains in Planktothrix species
1052.55	526.776	1051.55	[Asp3,ADMAdda5,Dhb7]Mcyst-RR	microcystin	C49H73N13O13	[Ala-Arg-Asp-Arg-AcAdda-Glu-Dhb]		Nostocsp.	Beattie, K. A., K. Kaya, T. Sano, and G. A. Codd. 1998. Three dehydrobutyrine-containing microcystins from Nostoc. Phytochemistry 47:1289-1292.
1053.6	527.299	1052.6	[Glu(OC3H7)]Mcyst-LR	microcystin	C52H81N10O13	[Ala-Arg-mAsp-Arg-Adda-PropGlu-MDha]		Microcystis aeruginosa	Namikoshi, M., K. L. Rinehart, R. Sakai, R. R. Stotts, A. M. Dahlem, C. R. Beasley, W. W. Carmichael, and A. M. Evans. 1992. Identification of 12 hepatotoxins from Homer lake bloom af the cyanobacterium Microcystis aeruginosa, Microcystis viridis, and Microcystis wesenbergii: nine new microcystins. J. org. Chem. 57:866-872.
1054.55	527.775	1053.55	[Dha7]Mcyst-WR	microcystin	To be determied	[Ala-Trp-mAsp-Arg-Adda-Glu-Dha]
1054.6	527.8	1053.6	Cyanopeptolin 1053	cyanopeptolin	To be determied			Microcystis sp.	Welker et al., 2004. Diversity and distribution of Microcystis (Cyanobacteria) oligopeptide chemotypes from natural communities studied by single- colony mass spectrometry. Microbiology : 150, 1785-1815
1055.5	528.248	1054.5	new theor. cyanopeptolin	cyanopeptolin	To be determied	[Arg-Ahp-Phe-Cl,MTyr-Val-O-Thr]-Glu-HA-			Welker et al., 2004. Diversity and distribution of Microcystis (Cyanobacteria) oligopeptide chemotypes from natural communities studied by single- colony mass spectrometry. Microbiology : 150, 1785-1808
1055.51	528.255	1054.51	Aeruginopeptin 917S-A - H2O	cyanopeptolin	To be determied			Microcystis	Harada, K.-I., T. Mayumi, T. Shimada, K. Fujii, F. Kondo, H. D. Park, and M. F. Watanabe. 2001. Co-production of microcystins and aeruginopeptins by natural cyanobacterial bloom. Environ. Toxicol. 16:298-305.
1055.6	528.3	1054.6	[Met1]Mcyst-LR [Met1]Mcyst-LR	microcystin	C52H82N10O13	[Met-Leu-MeAsp-Arg-Adda-Giu-Mdha]	303.2 328.3 378.3 469.4 530.4 571.5 582.4 599.4 682.4 813.4 843.5 876.6 898.6 926.5 970.5 983.6 1010.5 1037.5	Microcystis sp.	Shishido, T. K., Kaasalainen, U., Fewer, D. P., Rouhiainen, L., Jokela, J., Wahlsten, M., … Sivonen, K. 2013. Convergent evolution of [D-Leucine1] microcystin-LR in taxonomically disparate cyanobacteria. BMC Evolutionary Biology, 13, 86. http://doi.org/10.1186/1471-2148-13-86
1055.6	528.3	1054.6	[Leu1, Ser7]Mcyst-LR	microcystin	C52H82N10O13	[Leu-Leu-MeAsp-Arg-Adda-D-Giu-Ser]	135.0 163.0 243.0 286.0 309.0 336.0 356.0 399.0 416.0 437.0 465.0 470.0 489.0 503.0 512.0 594.0 599.0 679.0 728.0 760.0 792.0 820.0	Microcystis aeruginosa	Qi Y, Rosso L, Sedan D, Giannuzzi L, Andrinolo D, Volmer DA. 2015. Seven new microcystin variants discovered from a native Microcystis aeruginosa strain--unambiguous assignment of product ions by tandem mass spectrometry. Rapid Commun Mass Spectrom. 29(2):220-4. doi: 10.1002/rcm.7098
1056.34	528.671	1055.34	Micropeptin 478 B	cyanopeptolin	C40H62ClN9O18S2	[Arg-Ahp-Ile-Cl,MTyr-Ile-O-Thr]-Su,SuGA--			Ishida, K., H. Matsuda, M. Murakami, and K. Yamaguchi. 1997. Micropeptins 478-A and -B, plasmin inhibitors from the cyanobacterium Microcystis aeruginosa. J. Nat. Prod. 60:184-187.
1056.53	528.765	1055.53	Micropeptin D D	cyanopeptolin	C55H73N7O14	[Tyr-Ahp-Phe-MeTyr-Val-O-Thr]-Glu-OA		Microcystis aeruginosa	Kisugi T, Okino T. 2009. Micropeptins from the freshwater cyanobacterium Microcystisaeruginosa (NIES-100). J Nat Prod. 72(4):777-81
1057.5	529.25	1056.5	Micropeptin DR1056	cyanopeptolin	To be determied			Microcystis aeruginosa	Adiv, S. et al., 2010. Micropeptins from Microcystis aeruginosa collected in Dalton reservoir, Israel
1058.5	529.75	1057.5	peptide 1057 peptide 1057		To be determied				Welker et al., 2004. Diversity and distribution of Microcystis (Cyanobacteria) oligopeptide chemotypes from natural communities studied by single- colony mass spectrometry. Microbiology : 150, 1785-1821
1059.54	530.27	1058.54	Aeruginopeptin 917S-B - H2O	cyanopeptolin	To be determied			Microcystis	Harada, K.-I., T. Mayumi, T. Shimada, K. Fujii, F. Kondo, H. D. Park, and M. F. Watanabe. 2001. Co-production of microcystins and aeruginopeptins by natural cyanobacterial bloom. Environ. Toxicol. 16:298-305.
1059.55	530.276	1058.55	Mcyst-HtyR	microcystin	To be determied	[Ala-Hty-mAsp-Arg-Adda-Glu-MDha]			Harada, K.-I., K. Ogawa, Y. Kimura, H. Murata, M. Suzuki, P. M. Thorn, W. R. Evans, and W. W. Carmichael. 1991. Microcystins from Anabaena flos-aquae NRC 525-17. Chem. Res. Toxicol. 4:535-540.
1059.55	530.276	1058.55	Mcyst-HtyR	microcystin	To be determied	[Ala-Hty-mAsp-Arg-Adda-Glu-MDha]
1059.55	530.276	1058.55	[Asp3,MGlu6] Mcyst-HtyR	microcystin	To be determied	[Ala-Hty-Asp-Arg-Adda-MGlu-MDha]
1059.55	530.276	1058.55	[Asp3,MGlu6] Mcyst-HtyR	microcystin	To be determied	[Ala-Hty-Asp-Arg-Adda-MGlu-MDha]
1059.7	530.349	1058.7	Lyngbyastatin 2	diverse	To be determied	ProNanaNenaMIleMValM,mSerProMVal		Lyngbya	Luesch, H., W. Y. Yoshida, R. E. Moore, and V. J. Paul. 1999. Lyngbyastatin 2 and norlyngbyastatin 2, anaöogues of dolostatin G and nordolostatin G from the marine cyanobacterium Lyngbya majuscula. J. Nat. Prod. 62:1702-1706.
1061.6	531.3	1060.6	Micropeptin DR1060	cyanopeptolin	To be determied			Microcystis aeruginosa	Adiv, S. et al., 2010. Micropeptins from Microcystis aeruginosa collected in Dalton reservoir, Israel
1062.57	531.786	1061.57	Planktopeptin BL 1061	cyanopeptolin	To be determied	[LeuAhpThrM,mTyrIle-O-Thr]-GlnLeuGA		Planktothrix	Grach-Pogrebinsky, O., Sedmak, B., and Carmeli, S. (2003) Protease inhibitors from a Slovenian Lake Bled toxic waterbloom of the cyanobacterium Planktothrix rubescens. Tetrahedron 59, 8329-8336.
1062.58	531.788	1061.58	Oscillapeptin C	cyanopeptolin	C55H79N7O14	[H4Tyr-mAhp-Ile-MPhe-Ile-O-Thr]-Hty-mGA-		Oscillatoria	Itou, Y., K. Ishida, S. J. Shin, and M. Murakami. 1999. Oscillapeptins A to F, serine protease inhibitors from the three strains of Planktothrix agardhii. Tetrahedron 55:6871-6882.
1063.5	532.25	1062.5	[Ser7]Mcyst-HtyR [Ser7]Mcyst-HtyR	microcystin	To be determied	D-Ala, L-Hty, D-MeAsp, L-Arg, Adda, D-GIu, L-Ser	135.0 217.0 379.0 463.0 927.0 1063.0	Anabena sp.	Namikoshi, M. et al. 1992. STRUCTURES OF 3 NEW HOMOTYROSINE-CONTAINING MICROCYSTINS AND A NEW HOMOPHENYLALANINE VARIANT FROM ANABAENA SP STRAIN 66
1063.5	532.25	1062.5	[L-MeSer7]Mcyst-YR [L-MeSer7]Mcyst-YR	microcystin	To be determied	D-Ala, L-Tyr, D-MeAsp, L-Arg, Adda, D-Glu, L-MeSer
1063.5	532.25	1062.5	[L-MeSer7]Mcyst-RY [L-MeSer7]Mcyst-RY	microcystin	To be determied	D-Ala, L-Arg, D-MeAsp, L-Tyr, Adda, D-GIu, L-MeSer
1063.55	532.273	1062.55	[Ser7]Mcyst-HtyR		To be determied	[Ala-Hty-mAsp-Arg-Adda-Glu-Ser]			Namikoshi, M., K. Sivonen, W. R. Evans, W. W. Carmichael, L. Rouhiainen, R. Luukkainen, and K. L. Rinehart. 1992. Structures of three new homotyrosine-containing microcystins and a new homophenylalanine variant from Anabaena sp. strain 66. Chem. Res. Toxicol. 5:661-666.
1063.55	532.273	1062.55	[Ser7]Mcyst-HtyR	microcystin	To be determied	[Ala-Hty-mAsp-Arg-Adda-Glu-Ser]
1063.55	532.273	1062.55	[Asp3,MSer7]Mcyst-HtyR	microcystin	To be determied	[Ala-Hty-Asp-Arg-Adda-Glu-MSer]	135.0 217.0 379.0 463.0 927.0 1063.0	Anabena sp.
1063.57	532.286	1062.57	Micropeptin 88-E	cyanopeptolin	C54H78N8O14	[Leu-Ahp-Val-MPhe-Ile-O-Thr]-Glu-Tyr-BA		Microcystis aeruginosa	Ishida, K., Matsuda, H. and Murakami, M. 1998. Micropeptins 88-A to 88-F, chymotrypsin inhibitors from the cyanobacterium Microcystis aeruginosa (NIES-88). Tetrahedron 54:13475-13484
1063.6	532.3	1062.6	Micropeptin LH1062 LH1062	cyanopeptolin	C53H78N10O13	[Arg-Ahp-Phe-MeTyr-Val-O-Thr]-MeGlu-OA		Microcystis spp.	Vegman,M. and Carmeli, S. 2013. Eight micropeptins from a Microcystis spp. bloom collected from a fishpond near Kibbutz Lehavot HaBashan, Israel. Tetrahedron 69(47):10108-10115.
1064.5	532.75	1063.5	Cyanopeptolin 1063 1063	cyanopeptolin	To be determied	[Tyr–Ahp–Leu–MeTyr–Ile–O–Thr]–Gln–Leu–Ac		Microcystis sp.	Welker et al., 2006. Detection and identification of oligopeptides in Microcystis (cyanobacteria) colonies : Toward an understanding of metabolic diversity. Peptides. Volume 27, Issue 9 : 2090–2107
1066	533.5	1065	[Leu1, Asp3]Mcyst-RR [Leu1, Asp3]Mcyst-RR	microcystin	To be determied	D-Leu, L-Arg, D-Asp, L-Arg, Adda, D-GIu, Mdha	953.0 910.0 714.0 951.0 795.0 599.0 910.0 468.0	Phormidium sp.	Shishido, T. K., Kaasalainen, U., Fewer, D. P., Rouhiainen, L., Jokela, J., Wahlsten, M., … Sivonen, K. 2013. Convergent evolution of [D-Leucine1] microcystin-LR in taxonomically disparate cyanobacteria. BMC Evolutionary Biology, 13, 86. http://doi.org/10.1186/1471-2148-13-86
1066.5	533.75	1065.5	[D-Asp3, E-Dhb7]Mcyst-HtyHty [D-Asp3, E-Dhb7]Mcyst-HtyHty	microcystin	To be determied	D-Ala, L-Hty, D-Asp, L-Hty, Adda, D-GIu, Dhb		Planktothrix species	Christiansen, G., et al. 2008. Isolation and structure determination of two microcystins and sequence comparison of thr McyABC adenylation domains in Planktothrix species
1067.58	534.289	1066.58	Nostopeptolide A2	proline-ring	C52H78N10O14	[[mPro-LeuAc-Leu-Gly-Asn-Tyr-ProestSer]ValBA]		Nostoc	Golakoti, T., Yoshida, W. Y., Chaganty, S., and Moore, R. E. 2000. Isolation and structures of nostsopeptolides A1, A2, and A3 from the cyanobacterium Nostoc sp. GSV224. Tetrahedron 56: 9093-9102.
1068.55	534.776	1067.55	Mcyst-WR	microcystin	C54H74N11O12	[Ala-Trp-mAsp-Arg-Adda-Glu-MDha]	135.0 155.0 213.0 239.0 375.0 932.0 1068.0	Microcystis sp.	Namikoshi, M., K. L. Rinehart, R. Sakai, R. R. Stotts, A. M. Dahlem, C. R. Beasley, W. W. Carmichael, and A. M. Evans. 1992. Identification of 12 hepatotoxins from Homer lake bloom af the cyanobacterium Microcystis aeruginosa, Microcystis viridis, and Microcystis wesenbergii: nine new microcystins. J. org. Chem. 57:866-872.
1070.45	535.725	1069.45	Anabaenopeptilide 202-B	cyanopeptolin	C50H68ClN9O15	[Hty-Ahp-Thr-Cl,MTyr-Ile-O-Thr]-Gln-Pro-		Anabaena	Fujii, K., K.-I. Harada, M. Suzuki, F. Kondo, Y. Ikai, H. Oka, and K. Sivonen. 1996. Novel cyclic peptides together with microcystins produced by toxic cyanobacteria, p. 559-562. In T. Yatsumoto, Y. Oshima, and Y. Fukuyo (eds.), Harmful and toxic algal blooms. Intergovernmental Oceanographic Commission of UNESCO, Paris.
1070.6	535.8	1069.6	Micropeptin HU1069 HU1069	cyanopeptolin	C41H65ClN9O18S2	1Ile, 2NMe, OMe-o-Cl-Tyr, 4Ahp, 7disulfo-GA		Microcystis aeruginosa	Gesner-Apter S, Carmeli S. 2009. Protease inhibitors from a water bloom of the cyanobacterium Microcystis aeruginosa. J Nat Prod 72(8):1429-36.
1073.52	537.26	1072.52	Microcystilide A	cyanopeptolin	C54H72N8O15	[Tyr-Ahp-Leu-MTyr-Ile-O-Thr]-Gln-Hpla-		Microcystis	Tsukamoto, S., P. Painuly, K. Young, X. Yang, and Y. Shimizu. 1993. Microcystilide A: A novel cell-differentiation-promoting depsipeptide from Microcystis aeruginosa NO-15-1840. J. Am. chem. Soc. 115:11046-11047.
1073.52	537.26	1072.52	Aeruginopeptin 917S-A	cyanopeptolin	C54H72N8O15	[Tyr-Ahp-Leu-MTyr-Ile-O-Thr]-Gln-Hpla-	942.0 891.0 763.0 539.0 386.0 376.0 293.0 274.0 209.0 192.0 150.0	Microcystis sp. (bloom sample)	Harada, K.-I., T. Mayumi, T. Shimada, K. Fujii, F. Kondo, H. D. Park, and M. F. Watanabe. 2001. Co-production of microcystins and aeruginopeptins by natural cyanobacterial bloom. Environ. Toxicol. 16:298-305.
1073.53	537.265	1072.53	[Asp3,ADMAdda5,Dhb7]Mcyst-HtyR	microcystin	To be determied	[Ala-Hty-Asp-Arg-AcAdda-Glu-Dhb]		Nostoc sp.	Beattie, K. A., K. Kaya, T. Sano, and G. A. Codd. 1998. Three dehydrobutyrine-containing microcystins from Nostoc. Phytochemistry 47:1289-1292.
1074.5	537.752	1073.5	Hofmannolin	cyanopeptolin	To be determied	[Tyr-Ahp-mTyr-MTyr-Val-O-Thr]-Glu-Hmv-
1075.5	538.25	1074.5	Mcyst Mcyst-RY(Ome)	microcystin	To be determied
1077.55	539.276	1076.55	Aeruginopeptin 917S-B	cyanopeptolin	C54H76N8O15	[H4Tyr-Ahp-Leu-MTyr-Ile-O-Thr]-Gln-Hpla-	749.0 666.0 386.0 376.0 293.0 274.0 209.0 192.0 150.1	Microcystis sp. (bloom sample)	Harada, K.-I., T. Mayumi, T. Shimada, K. Fujii, F. Kondo, H. D. Park, and M. F. Watanabe. 2001. Co-production of microcystins and aeruginopeptins by natural cyanobacterial bloom. Environ. Toxicol. 16:298-305.
1079.53	540.265	1078.53	Micropeptin 88-B	cyanopeptolin	C53H74N8O16	[Glu-Ahp-Val-MPhe-Ile-O-Thr]-Glu-Tyr-BA		Microcystis aeruginosa	Ishida, K., et al. 1998. Micropeptins 88-A to 88-F, chymotrypsin inhibitors from the cyanobacterium Microcystis aeruginosa (NIES-88)
1080.6	540.8	1079.6	[Leu1]Mcyst-RR [Leu1]Mcyst-RR	microcystin	To be determied	D-Leu, L-Arg, D-MeAsp, L-Arg, Adda, D-GIu, Mdha	599.4 682.4 795.5 864.6 909.6 934.7 951.6 1000.7 1020.7 1045.6 1062.7	Phormidium sp.	Shishido, T. K., Kaasalainen, U., Fewer, D. P., Rouhiainen, L., Jokela, J., Wahlsten, M., … Sivonen, K. 2013. Convergent evolution of [D-Leucine1] microcystin-LR in taxonomically disparate cyanobacteria. BMC Evolutionary Biology, 13, 86. http://doi.org/10.1186/1471-2148-13-86
1081.51	541.253	1080.51	Prenylagaramide A	proline-ring	C54H68N10O14	[Pro-PrTyr-Gly-Thr-Gly-Glu-PhePheAsn]		Planktothrix	Murakami, M., Y. Itou, K. Ishida, and H. J. Shin. 1999. Prenylagaramides A and B, new cyclic peptides from two strains of Planktothrix agardhii. J. Nat. Prod. 62:752-755.
1081.54	541.271	1080.54	Nostofungicine	proline-ring	C48H76N10O18	[hyPro-Ser-hyTyr-hyAsn-hyAsn-Ahs-GlySer]		Nostoc	Kajiyama etal. 1998
1081.59	541.297	1080.59	Nostopeptolide A3	proline-ring	C53H80N10O14	[[mPro-LeuAc-Leu-Gly-Asn-Tyr-ProestSer]IleBA]		Nostoc	Golakoti, T., Yoshida, W. Y., Chaganty, S., and Moore, R. E. 2000. Isolation and structures of nostsopeptolides A1, A2, and A3 from the cyanobacterium Nostoc sp. GSV224. Tetrahedron 56: 9093-9102.
1081.59	541.297	1080.59	Nostopeptolide A1	proline-ring	C53H80N10O14	[[mPro-LeuAc-Leu-Gly-Asn-Tyr-ProestSer]IleBA]		Nostoc	Golakoti, T., Yoshida, W. Y., Chaganty, S., and Moore, R. E. 2000. Isolation and structures of nostsopeptolides A1, A2, and A3 from the cyanobacterium Nostoc sp. GSV224. Tetrahedron 56: 9093-9102.
1085	543	1084	[Leu1]Mcyst-HphR [Leu1]Mcyst-HphR	microcystin	To be determied	D-Leu, L-Hph, D-MeAsp, L-Arg, Adda, D-GIu, Mdha	1002.0 873.0 560.0 972.0 447.0 924.0 728.0 956.0 795.0 682.0 599.0 470.0 929.0 772.0 616.0 956.0 643.0 487.0 358.0 626.0 594.0 465.0 951.0	Nostoc sp.	Shishido, T. K., Kaasalainen, U., Fewer, D. P., Rouhiainen, L., Jokela, J., Wahlsten, M., … Sivonen, K. 2013. Convergent evolution of [D-Leucine1] microcystin-LR in taxonomically disparate cyanobacteria. BMC Evolutionary Biology, 13, 86. http://doi.org/10.1186/1471-2148-13-86
1089.52	545.259	1088.52	Oscillapeptin F	cyanopeptolin	C51H76N8O16S	[Lys-Ahp-Ile-MPhe-Ile-O-Thr]-Hty-m,SuGA-		Planktothrix	Itou, Y., K. Ishida, S. J. Shin, and M. Murakami. 1999. Oscillapeptins A to F, serine protease inhibitors from the three strains of Planktothrix agardhii. Tetrahedron 55:6871-6882.
1093.45	547.226	1092.45	Oscillapeptin J	cyanopeptolin	To be determied	[Arg-Ahp-Thr-MTyr-Ile-O-Thr]-Tyr-GA-		Planktothrix	Blom, J. F., B. Bister, D. Bischoff, G. Nicholoson, G. Jung, R. D. Süssmuth, and F. Jüttner. 2003. Oscillapeptin J, a new grazer toxin of the freshwater cyanobacterium Planktothrix rubescens. J. Nat. Prod. 66:431-434.
1106.6	553.8	1105.6	Micropeptin 1106	cyanopeptolin	To be determied		1106.6 531.1 206.2 136.1	Microcystis aeruginosa	Isaacs, J. D. et al., 2014. Microcystins and two new micropeptin cyanopeptides produced by unprecedented Microcystis aeruginosa blooms in North Carolina's Cape Fear River
1112.56	556.78	1111.56	Oscillapeptin G	cyanopeptolin	C53H77N9O17	[Leu-Ahp-Thr-MTyr-Ile-O-Thr]-Gln-Hty-GA		Planktothrix	Sano, T. and K. Kaya. 1996. Oscillapeptin G, a tyrosinase inhibitor from toxic Planktothrix agardhii. J. Nat. Prod. 59:90-92.
1113.55	557.276	1112.55	Micropeptin 88-C	cyanopeptolin	C57H76N8O15	[Tyr-Ahp-Val-MPhe-Ile-O-Thr]-Glu-Tyr-BA		Microcystis aeruginosa	Ishida, K., H. Matsuda, and M. Murakami. 1998. Micropeptins 88-A to 88-F, chymotrypsin inhibitors from the cyanobacterium Microcystis aeruginosa (NIES-88). Tetrahedron 54:5545-5556.
1114.5	557.751	1113.5	Oscillapeptin D - Me	cyanopeptolin	To be determied	[H4Tyr-Ahp-Ile-MPhe-Ile-O-Thr]-Hty-SuGA-
1116.6	558.8	1115.6	Mcyst [L-MeLan7]Mcyst-LR	microcystin	To be determied			Microcystis sp.	Namikoshi, M. et al., 1995. 7 MORE MICROCYSTINS FROM HOMER-LAKE CELLS - APPLICATION OF THE GENERAL-METHOD FOR STRUCTURE ASSIGNMENT OF PEPTIDES CONTAINING ALPHA,BETA-DEHYDROAMINO ACID UNIT(S)
1117.55	559.273	1116.55	Nostocyclin	cyanopeptolin	C56H76N8O16	[Hse-Ahp-Phe-MTyr-Val-O-Thr]-Hse-Ile-Hpla		Nostoc	Kaya, K., T. Sano, K. A. Beattie, and G. A. Codd. 1996. Nostocyclin, a novel 3-amino-6-hydroxy-2-piperidone-containing cyclic depsoipeptide from the cyanobacterium Nostoc sp. Tetrahedron Letters 37:6725-6728.
1117.58	559.291	1116.58	Micropeptin 88-D	cyanopeptolin	C57H80N8O15	[H4Tyr-Ahp-Val-MPhe-Ile-O-Thr]-Glu-Tyr-BA		Microcystis aeruginosa	Ishida, K., H. Matsuda, and M. Murakami. 1998. Micropeptins 88-A to 88-F, chymotrypsin inhibitors from the cyanobacterium Microcystis aeruginosa (NIES-88). Tetrahedron 54:5545-5556.
1120.7	560.85	1119.7	Micropeptin 1120 1120	cyanopeptolin	To be determied		1120.7 538.4 206.2 136.1	Microcystis aeruginosa	Isaacs, J. D. et al., 2014. Microcystins and two new micropeptin cyanopeptides produced by unprecedented Microcystis aeruginosa blooms in North Carolina's Cape Fear River
1122.55	561.775	1121.55	Scyptolin B	cyanopeptolin	C52H80ClN9O16	[Leu-Ahp-Thr-Cl,MTyr-Val-O-Thr]-BA,AlaThr-Ala-BA		Scytonema	Matern, U., L. Oberer, R. A. Falchetto, M. Erhard, W. A. König, M. Herdman, and J. Weckesser. 2001. Scyptolin A and B, cyclic depsipeptides from axenic cultures of Scytonema hofmanni PCC 7110. Phytochemistry 58:1087-1095.
1124.49	562.743	1123.49	Oscillapeptin E - Me	cyanopeptolin	To be determied	[Hty-Ahp-Ile-MPhe-Ile-O-Thr]-Hty-SuGA-
1126.57	563.784	1125.57	Planktopeptin BL 1125	cyanopeptolin	To be determied	[Leu-Ahp-Thr-M,mTyr-Ile-O-Thr]-Gln-Hty-GA		Planktothrix	Grach-Pogrebinsky, O., Sedmak, B., and Carmeli, S. (2003) Protease inhibitors from a Slovenian Lake Bled toxic waterbloom of the cyanobacterium Planktothrix rubescens. Tetrahedron 59, 8329-8336.
1127.57	564.283	1126.57	Micropeptin 88-F	cyanopeptolin	C58H78N8O15	[Tyr-Ahp-Val-MPhe-Ile-O-Thr]-mGlu-Tyr-BA		Microcystis	Ishida, K., H. Matsuda, and M. Murakami. 1998. Micropeptins 88-A to 88-F, chymotrypsin inhibitors from the cyanobacterium Microcystis aeruginosa (NIES-88). Tetrahedron 54:5545-5556.
1128.52	564.759	1127.52	Oscillapeptin D	cyanopeptolin	C54H77N7O17S	[H4Tyr-Ahp-Ile-MPhe-Ile-O-Thr]-Hty-m,SuGA-		Oscillatoria	Itou, Y., K. Ishida, S. J. Shin, and M. Murakami. 1999. Oscillapeptins A to F, serine protease inhibitors from the three strains of Planktothrix agardhii. Tetrahedron 55:6871-6882.
1138.5	569.751	1137.5	Oscillapeptin E	cyanopeptolin	C55H75N7O17S	[Hty-Ahp-Ile-MPhe-Ile-O-Thr]-Hty-m,SuGa-		Oscillatoria	Itou, Y., K. Ishida, S. J. Shin, and M. Murakami. 1999. Oscillapeptins A to F, serine protease inhibitors from the three strains of Planktothrix agardhii. Tetrahedron 55:6871-6882.
1141.55	571.274	1140.55	Wewakazole	proline-ring	To be determied	[Pro-Pro-Ala-dhydSer-Ile-Pro-PhedhydSerPhedhydThrGly]		Lyngbya	Nogle, L. M., B. L. Marquez, and W. H. Gerwick. 2003. Wewekazole, a novel cyclic dodecapeptide from a Papua New Guinea Lyngbya majuscula. Organic Letters 3:3-6.
1146.54	573.768	1145.54	Aeruginopeptin 95-A	cyanopeptolin	C56H75N9O17	[Tyr-Ahp-Thr-MPhe-Ile-O-Thr]-Gln-Thr-Hpla	1128.0 1015.0 964.0 863.0 735.0 640.0 477.0 358.0 134.0	Microcystis aeruginosa	Harada, K.-I., T. Mayumi, T. Shimada, M. Suzuki, F. Kondo, and M. F. Watanabe. 1993. Occurrence of four depsipeptides, aeruginopeptins, together with microcystins from toxic cyanobacteria. Tetrahedron Letters 34:6091-6094.
1150.57	575.784	1149.57	Aeruginopeptin 95-B	cyanopeptolin	C56H79N9O17	[H4Tyr-Ahp-Thr-MPhe-Ile-O-Thr]-Gln-Thr-Hpla		Microcystis	Harada, K.-I., T. Mayumi, T. Shimada, M. Suzuki, F. Kondo, and M. F. Watanabe. 1993. Occurrence of four depsipeptides, aeruginopeptins, together with microcystins from toxic cyanobacteria. Tetrahedron Letters 34:6091-6094.
1153.83	577.417	1152.83		cyanopeptolin	C65H116O16			Oscillatoria	Reshef, V., E. Mizrachi, T. Maretzki, C. Silberstein, S. Loya, A. Hizi, and S. Carmeli. 1997. New acetylated sulfoglycolipids and digalactolipids and related known glycolipids from cyanobacteria with a potential to inhibit the reverse transcriptase of HIV-1. J. Nat. Prod. 60:1251-1260.
1159.56	580.28	1158.56	Mcyst MC-RR-Cys [M+H] Fig. 3.	microcystin	To be determied				Wu L., et al. 2010, Development and validation of a liquid chromatography–tandem mass spectrometry assay for the simultaneous quantitation of microcystin-RR and its metabolites in ﬁsh liver, journal of Chromatography A, 1217 (2010) 1455–1462
1168.51	584.756	1167.51	Oscillapeptin	cyanopeptolin	C56H77N7O18S	[Hty-Ahp-Ile-M,mTyr-Ile-O-Thr]-Hty-m,SuGA-		Planktothrix	Shin, H. J., M. Murakami, H. Matsuda, K. Ishida, and K. Yamaguchi. 1995. Oscillapeptin, an elastase and chymotrypsin inhibitor from the cyanobacterium Planktothrix agardhii (NIES-204). Tetrahedron Letters 36:5235-5238.
1168.51	584.756	1167.51	Oscillapeptin A	cyanopeptolin	C56H77N7O18S	[Hty-Ahp-Ile-M,mTyr-Ile-O-Thr]-Hty-m,SuGA-		Planktothrix	Itou, Y., K. Ishida, S. J. Shin, and M. Murakami. 1999. Oscillapeptins A to F, serine protease inhibitors from the three strains of Planktothrix agardhii. Tetrahedron 55:6871-6882.
1182.53	591.764	1181.53	Oscillapeptin B	cyanopeptolin	C57H79N7O18S	[mHty-Ahp-Ile-M,mTyr-Ile-O-Thr]-Hty-m,SuGA-		Planktothrix	Itou, Y., K. Ishida, S. J. Shin, and M. Murakami. 1999. Oscillapeptins A to F, serine protease inhibitors from the three strains of Planktothrix agardhii. Tetrahedron 55:6871-6882.
1193.71	597.357	1192.71	Puwainaphycin E	proline-ring	C56H96N12O16	[Pro-Hamp-Val-Dhb-Thr-Thr-GlnGlymThrMAsn-]		Anabaena	Gregson, J. M., J.-L. Chen, G. M. L. Patterson, and R. E. Moore. 1992. Structures of puwainaphycins A-E. Tetrahedron 48:3727-3734.
1196.73	598.865	1195.73	Hormothamnin A	proline-ring	C60H97N11O14	[hyPro-HSer-Phe-Leu-Ile-Ile-LeuGlyAocHSerDhb]		Hormothamnion	Gerwick et al. 1992
1196.73	598.865	1195.73	Laxphycin A	proline-ring	C60H97N11O14	[hyPro-HSer-Phe-Leu-Ile-Ile-LeuGlyAocHSerDhb]		Anabaena	Frankmölle, W. P., L. K. Larsen, F. T. Caplan, G. M. L. Patterson, G. Knübel, I. A. Levine, and R. E. Moore. 1992. Antifungal cyclic peptides from the terrestrial blue-green alga Anabaena laxa. J. Antibiot. 45:1451-1466.
1198.71	599.854	1197.71	Lobocyclamide A	proline-ring	To be determied	[hyPro-Hser-Tyr-Leu-Ile-Ile-LeuGlyAoaSerDhb]		Lyngbya	MacMillan, J. B., M. A. Ernst-Russell, J. S. de Ropp, and T. F. Molinski. 2002. Lobocyclamides A-C, lipopeptides from a cryptic cyanobacterial mat containing Lyngbya conferoides. J. org. Chem. 67:8210-8215.
1224.76	612.88	1223.76	Laxphycin E	proline-ring	C62H101N11O14	[hyPro-HSer-Phe-Leu-Ile-Ile-LeuGlyAdeHSerDhb]		Anabaena	Frankmölle, W. P., L. K. Larsen, F. T. Caplan, G. M. L. Patterson, G. Knübel, I. A. Levine, and R. E. Moore. 1992. Antifungal cyclic peptides from the terrestrial blue-green alga Anabaena laxa. J. Antibiot. 45:1451-1466.
1225.7	613.348	1224.7	Puwainaphycin D	proline-ring	C57H97ClN12O15	[Pro-Camp-Val-Dhb-Thr-Val-GlnGlymThrMAsn-]		Anabaena	Gregson, J. M., J.-L. Chen, G. M. L. Patterson, and R. E. Moore. 1992. Structures of puwainaphycins A-E. Tetrahedron 48:3727-3734.
1227.68	614.338	1226.68	Puwainaphycin C	proline-ring	C56H95ClN12O16	[Pro-Camp-Val-Dhb-Thr-Thr-GlnGlymThrMAsn-]		Anabaena	Gregson, J. M., J.-L. Chen, G. M. L. Patterson, and R. E. Moore. 1992. Structures of puwainaphycins A-E. Tetrahedron 48:3727-3734.
1233.75	617.373	1232.75	Puwainaphycin B	proline-ring	C59H100N12O16	[Pro-Amos-Val-Dhb-Thr-Val-GlnGlymThrMAsn-]		Anabaena	Gregson, J. M., J.-L. Chen, G. M. L. Patterson, and R. E. Moore. 1992. Structures of puwainaphycins A-E. Tetrahedron 48:3727-3734.
1235.73	618.363	1234.73	Puwainaphycin A	proline-ring	C58H98N12O17	[Pro-Amos-Val-Dhb-Thr-Thr-GlnGlymThrMAsn-]		Anabaena	Gregson, J. M., J.-L. Chen, G. M. L. Patterson, and R. E. Moore. 1992. Structures of puwainaphycins A-E. Tetrahedron 48:3727-3734.
1240.65	620.824	1239.65	Oscillatorin	proline-ring	C60H85N15O14	[Pro-Asn-Glu-Arg-Gly-Tyr-GlyLeuOscVal-]		Planktothrix	Sano, T. and Kaya, K. (1996) Oscillatorin, a chymotrypsin inhibitor from toxic Planktothrix agardhii. Tetrahedron Lett. 37, 6873-6876.
1249.73	625.363	1248.73	Calophycin	proline-ring	C56H96N16O16	[Pro-Hamp-Val-Ala-Asp-Asn-GlnGlyArgMAsn-]		Calothrix	Moon, S. S., L. L. Chen, R. E. Moore, and G. M. L. Patterson. 1992. Calophycin, a fungicidal cyclic decapeptide from terrestrial blue-green alga Calothrix fusca. J. org. Chem. 57:1097-1103.
1285.57	643.285	1284.57	Kawaguchipeptin B	proline-ring	C58H76N16O18	[Pro-Trp-Leu-Asn-Gly-Asp-AsnAsnTrpSerThr]		Microcystis	Ishida, K., H. Matsuda, M. Murakami, and K. Yamaguchi. 1996. Kawaguchipeptin A, a novel cyclic undecapeptide from the cyanobacterium Microcystis aeruginosa (NIES-88). Tetrahedron 52:9025-9030.
1294.98	647.99	1293.98	…tetraacyl-sulfo-quinovopyranosylglycerol	glycolipid	C75H137O14S			Scytonema	Reshef, V., E. Mizrachi, T. Maretzki, C. Silberstein, S. Loya, A. Hizi, and S. Carmeli. 1997. New acetylated sulfoglycolipids and digalactolipids and related known glycolipids from cyanobacteria with a potential to inhibit the reverse transcriptase of HIV-1. J. Nat. Prod. 60:1251-1260.
1302.5	651.75	1131.4	Nod-GSH Nod-GSH		To be determied				K. Karlsson, 2005 (voir tableau Benjamin)
1314.5	657.75	1313.5	Nouveau peptide Nouveau peptide		To be determied				Welker et al., 2004, Diversity of coexisting Planktothrix (cyanobacteria) chemotypes deduced by mass spectral analysis of microcystins and other oligopeptides, Arch Microbiol 182: 288-314
1345.73	673.365	1344.73	Mcyst MC-RR-GSH [M+H] Fig. 3.	microcystin	To be determied				Wu L., et al. 2010, Development and validation of a liquid chromatography–tandem mass spectrometry assay for the simultaneous quantitation of microcystin-RR and its metabolites in ﬁsh liver, journal of Chromatography A, 1217 (2010) 1455–1462
1367.7	684.35	1366.7	Nouveau peptide Nouveau peptide		To be determied				Welker et al., 2004, Diversity of coexisting Planktothrix (cyanobacteria) chemotypes deduced by mass spectral analysis of microcystins and other oligopeptides, Arch Microbiol 182: 288-315
1367.81	684.407	1366.81	Laxaphycin D	proline-ring	C63H110N14O19	[Pro-Leu-Thr-Aoc-Val-hyLeu-AlahyLeuGlnMIlehyAsn]		Anabaena	Frankmölle, W. P., L. K. Larsen, F. T. Caplan, G. M. L. Patterson, G. Knübel, I. A. Levine, and R. E. Moore. 1992. Antifungal cyclic peptides from the terrestrial blue-green alga Anabaena laxa. J. Antibiot. 45:1451-1466.
1370.81	685.907	1369.81	Lobocyclamide C	proline-ring	To be determied	[hyPro-Leu-Thr-Aoc-Val-hyLeu-AlahyLeuGlnMIlehyThr]		Lyngbya	MacMillan, J. B., M. A. Ernst-Russell, J. S. de Ropp, and T. F. Molinski. 2002. Lobocyclamides A-C, lipopeptides from a cryptic cyanobacterial mat containing Lyngbya conferoides. J. org. Chem. 67:8210-8215.
1379.85	690.426	1378.85	Laxaphycin C	proline-ring	C65H114N14O18			Anabaena	Frankmölle, W. P., L. K. Larsen, F. T. Caplan, G. M. L. Patterson, G. Knübel, I. A. Levine, and R. E. Moore. 1992. Antifungal cyclic peptides from the terrestrial blue-green alga Anabaena laxa. J. Antibiot. 45:1451-1466.
1395.85	698.423	1394.85	Laxphycin B	proline-ring	C65H114N14O19	[Pro-Leu-Thr-Ade-Val-hyLeu-AlahyLeuGlnMIlehyAsn]		Anabaena	Frankmölle, W. P., L. K. Larsen, F. T. Caplan, G. M. L. Patterson, G. Knübel, I. A. Levine, and R. E. Moore. 1992. Antifungal cyclic peptides from the terrestrial blue-green alga Anabaena laxa. J. Antibiot. 45:1451-1466.
1398.85	699.923	1397.85	Lobocyclamide B	proline-ring	To be determied	[hyPro-Leu-Thr-Ada-Val-hyLeu-AlahyLeuGlnMIlehyThr]		Lyngbya	MacMillan, J. B., M. A. Ernst-Russell, J. S. de Ropp, and T. F. Molinski. 2002. Lobocyclamides A-C, lipopeptides from a cryptic cyanobacterial mat containing Lyngbya conferoides. J. org. Chem. 67:8210-8215.
1421.69	711.343	1420.69	Kawaguchipeptin A	proline-ring	C68H92N16O18	[Pro-PTrp-Leu-Asn-Gly-Asp-AsnAsnPTrpSerThr]		Microcystis	Ishida, K., H. Matsuda, M. Murakami, and K. Yamaguchi. 1996. Kawaguchipeptin A, a novel cyclic undecapeptide from the cyanobacterium Microcystis aeruginosa (NIES-88). Tetrahedron 52:9025-9030.
1429.94	715.472	1428.94	Malevamide B	diverse	C76H124N12O14	ProMPheAmhaHivaMAlaValMValMValProMValIleProMVal		Symploca	Horgen, F. D., W. Y. Yoshida, and P. J. Scheuer. 2000. Malevamides A-C, new depsipeptides from the marine cyanobacterium Symploca laete-viridis. J. Nat. Prod. 63:461-467.
1464.78	732.888	1463.78	Scytonemin A	proline-ring	C71H107N12O21	[myPro-myPro-Leu-HSer-Phe-Gly-hyLeumPro#2SerGly]		Scytonema	Helms, G. L., R. E. Moore, W. P. Niemczura, and G. M. L. Patterson. 1988. Scytonemin A, a novel calcium antagonist from a blue-green alga. J. org. Chem. 53:1298-1307.
1465.88	733.439	1464.88	Tolybyssidin A	diverse	To be determied	ProArgLeuThrIleIlePheDhbValAcThrThrValVal		Tolpypothrix	Jaki, B., O. Zerbe, J. Heilmann, and O. Sticher. 2001. Two novel cyclic peptides with antifungal activity from the cyanobacterium Toplypothrix byssoidea (EAWAG 195). J. Nat. Prod. 64:154-158.
1490.78	745.889	1489.78	Schizothrin A	proline-ring	C72H107N13O21	[Pro-Phe-Val-Ser-Dhb-Ser-HTymPro#1GlnGly]		Schizothrix	Pergament, I. and S. Carmeli. 1994. Schizotrin A, a novel antimicrobial cyclic peptide from a cyanobacterium. Tetrahedron Letters 35:8473-8476.
1492.86	746.929	1491.86	Tolybyssidin B	diverse	To be determied	IleThrValValValPheValDhbArgTyrMetValThr		Tolpypothrix
1512.94	756.972	1511.94	Malevamide C	diverse	C79H125N13O16	ProMIleAmoyaHivaAlaProMValM,mSerMPheMAlaAlaMValLeuPro		Symploca	Horgen, F. D., W. Y. Yoshida, and P. J. Scheuer. 2000. Malevamides A-C, new depsipeptides from the marine cyanobacterium Symploca laete-viridis. J. Nat. Prod. 63:461-467.
1635.7	818.35	1634.7	Microviridin SD1634 SD1634	microviridin	C75H98N18O24			Microcystis aeruginosa	Reshef, V. et Carmeli, S. 2006. New microviridins from a water bloom of the cyanobacterium Microcystis aeruginosa
1653.7	827.35	1652.7	Microviridin SD1652 SD1652	microviridin	C75H100N18O25			Microcystis aeruginosa	Reshef, V. et Carmeli, S. 2006. New microviridins from a water bloom of the cyanobacterium Microcystis aeruginosa
1663.7	832.348	1662.7	new Miv	microviridin	To be determied
1665.71	833.356	1664.71	Microviridin E	microviridin	C82H100N14O24			Planktothrix agardhii	Shin, H. J., M. Murakami, H. Matsuda, and K. Yamaguchi. 1996. Microviridins D-F, serine protease inhibitors from the cyanobacterium Planktothrix agardhii. Tetrahedron 52:8159-8168.
1668.6	834.8	1667.6	Microviridin 1667 1667	microviridin	To be determied				Welker et al., 2004. Diversity and distribution of Microcystis (Cyanobacteria) oligopeptide chemotypes from natural communities studied by single- colony mass spectrometry. Microbiology : 150, 1785-1810
1683.72	842.361	1682.72	Microviridin F	microviridin	C82H102N14O25			Planktothrix agardhii	Shin, H. J., M. Murakami, H. Matsuda, and K. Yamaguchi. 1996. Microviridins D-F, serine protease inhibitors from the cyanobacterium Planktothrix agardhii. Tetrahedron 52:8159-8168.
1684.78	842.888	1683.78	Microviridin J	microviridin	To be determied			Microcystis aeruginosa	Rohrlack in press
1685.7	843.35	1684.7	Microviridin SD 1684	microviridin	C76H104N18O26			Microcystis aeruginosa	Reshef, V. et Carmeli, S. 2006. New microviridins from a water bloom of the cyanobacterium Microcystis aeruginosa
1685.9	843.45	1684.9	Microviridin L	microviridin	C82N16O24H91				Ziemert, N. et al., 2008. Ribosomal synthesis of tricyclic depsipeptides in bloom-forming cyanobacteria
1695.72	848.361	1694.72	new Miv	microviridin	To be determied
1695.8	848.4	1694.8	Microviridin 1684 1684	microviridin	To be determied			Microcystis	Welker et al., 2004. Diversity and distribution of Microcystis (Cyanobacteria) oligopeptide chemotypes from natural communities studied by single- colony mass spectrometry. Microbiology : 150, 1785-1813
1699.8	850.4	1698.8	Microviridin 1698 1698	microviridin	To be determied			Microcystis	Welker et al., 2004. Diversity and distribution of Microcystis (Cyanobacteria) oligopeptide chemotypes from natural communities studied by single- colony mass spectrometry. Microbiology : 150, 1785-1815
1713.73	857.366	1712.73	new Miv	microviridin	To be determied
1723.76	862.382	1722.76	Microviridin B	microviridin	C84H106N16O24	AAPheGlyThrThr -O- LeuLys -N- TyrProSer -O- AspTrpGluGluTyrest1	1535.0 1376.0 1515.0 1560.1	Microcystis aeruginosa	Okino, T., H. Matsuda, M. Murakami, and K. Yamaguchi. 1995. New micriviridins, elastase inhibitors from the blue-green alga Microcystis aeruginosa. Tetrahedron 51:10679-10686.
1729.72	865.359	1728.72	Microviridin A	microviridin	C85H100N16O24	AATyrGlyGlyThr -O- PheLys -N- TyrProSer -O- AspTrpGluGluTyrest1		Microcystis	Ishitsuka, M. O., T. Kusumi, H. Kakisawa, K. Kaya, and M. F. Watanabe. 1990. Microviridin, a novel tricyclic depsipeptide from the toxic cyanobacterium Microcystis viridis. J. Am. chem. Soc. 112:8180-8182.
1740.73	870.865	1739.73	Microspinosamide	cyclic depsipeptid	C76H112N18O22SBr			Sidonops (Porifera)	Rashid, M. A., K. R. Gustafson, L. K. Cartner, N. Shigematsu, L. K. Pannell, and M. R. Boyd. 2001. Microspinosamide, a new HIV-inhibitory cyclic depsipeptide from the marine sponge Sidonops microspinosa. J. Nat. Prod. 64:117-121.
1755.79	878.395	1754.79	Microviridin C	microviridin	C85H110N16O25	PheGlyThrThrO-metLeuLys -N- TyrProSer -O- AspTrpGluGluTyrO-met		Microcystis aeruginosa	Okino, T., H. Matsuda, M. Murakami, and K. Yamaguchi. 1995. New micriviridins, elastase inhibitors from the blue-green alga Microcystis aeruginosa. Tetrahedron 51:10679-10686.
1761	881	1760	Microviridin 1760 1760	microviridin	To be determied		1599.3 1442.3 1359.3 1212.3 1031.2 928.2 872.2 782.2 688.2 629.2 550.2 403.2 320.1 263.1		Kaufononga, S., thesis. 2014. Isolation and Characterisation of Aeruginosin and Microviridin variants from Microcystis species CAWBG11
1765	883	1764	Microviridin 1764 1764	microviridin	To be determied		1446.2 1345.2 1198.2 1153.2 1036.2 990.2 912.3 874.1 783.6 690.2 649.1 550.1 463.1 403.0 363.5 263.2		Kaufononga, S., thesis. 2014. Isolation and Characterisation of Aeruginosin and Microviridin variants from Microcystis species CAWBG11
1765.77	883.387	1764.77	Microviridin I	microviridin	C86H108N16O25			Planktothrix agardhii	Fujii, K., K. Sivonen, E. Naganawa, and K.-I. Harada. 2000. Non-toxic peptides from toxic cyanobacteria. Tetrahedron 56:725-733.
1770.71	885.853	1769.71	Microviridin K K	microviridin	To be determied				Philmus, B. et al., 2009. Substrate Specificity and Scope of MvdD, a GRASP-like Ligase from the Microviridin Biosynthetic Gene Cluster
1777.82	889.41	1776.82	Microviridin M	microviridin	C87H112N18O23				https://pubchem.ncbi.nlm.nih.gov/compound/60159564#section=Top
1778.8	889.9	1777.8	Microviridin 1777 1777	microviridin	To be determied				Welker et al., 2004. Diversity and distribution of Microcystis (Cyanobacteria) oligopeptide chemotypes from natural communities studied by single- colony mass spectrometry. Microbiology : 150, 1785-1818
1779	890	1778	Microviridin 1778B 1778B	microviridin	To be determied		1598.2 1460.3 1359.2 1212.3 1167.3 1031.3 946.1 881.2 790.7 697.2 629. 550.2 486.2 403.2 300.0 263.2		Kaufononga, S., thesis. 2014. Isolation and Characterisation of Aeruginosin and Microviridin variants from Microcystis species CAWBG11
1779	890	1778	Microviridin 1778A 1778A	microviridin	To be determied		1559.0 1359.0 1212.2 1167.2 881.0 791.2 550.2 403.2 320.1 263.1		Kaufononga, S., thesis. 2014. Isolation and Characterisation of Aeruginosin and Microviridin variants from Microcystis species CAWBG11
1802.74	901.869	1801.74	Microviridin D	microviridin	C84H107N17O26S			Planktothrix agardhii	Shin, H. J., M. Murakami, H. Matsuda, and K. Yamaguchi. 1996. Microviridins D-F, serine protease inhibitors from the cyanobacterium Planktothrix agardhii. Tetrahedron 52:8159-8168.
1806.8	903.901	1805.8	Microviridin G	microviridin	C88H111N17O25			Nostoc minutum (NIES-26)	Murakami, M., Q. Sun, K. Ishida, H. Matsuda, T. Okino, and K. Yamaguchi. 1997. Microviridin G and H, two new elsastase inhibiting peptides from the cyanobacterium Nostoc minutum. Phytochemistry 45:1197-1202.
1809.84	905.42	1808.84	Microviridin N	microviridin	C88H116N18O24
1838.83	919.914	1837.83	Microviridin H	microviridin	C89H115N17O26			Nostoc minutum (NIES-26)	Murakami, M., Q. Sun, K. Ishida, H. Matsuda, T. Okino, and K. Yamaguchi. 1997. Microviridin G and H, two new elsastase inhibiting peptides from the cyanobacterium Nostoc minutum. Phytochemistry 45:1197-1202.
